# Supplementary material for: Foreign body responses in mouse central nervous system mimic natural wound responses and alter biomaterial functions
Source: Nat Commun. 2020 Dec 4;11:6203. doi: 10.1038/s41467-020-19906-3 (PMC7718896; doi:10.1038/s41467-020-19906-3)
Supplement: Supplementary file 3 — Source Data [file 41467_2020_19906_MOESM3_ESM.xlsx]

## Sheet: Fig 1
		Fig 1 e	Data									ONE-WAY ANOVA
			PBS	DCHMO	DCHK	L-NIO						ANOVA table	SS	DF	MS	F (DFn, DFd)	P value
			0.239382	0.525473	2.86052	5.73771						Treatment (between columns)	126.8	3	42.2667	F (3, 32) = 148.98011	P<0.0001
			0.422671	0.358665	4.17782	4.11525						Residual (within columns)	9.07861	32	0.283707
			0.244856	0.562329	3.54418	7.35861						Total	135.879	35
			0.508725	0.462226	4.35036	5.38578
			0.125161	0.510484	2.70843							Bonferroni's multiple comparisons test	Mean Diff.	95.00% CI of diff.	Significant?	Summary	Adjusted P Value
			0.133566	0.455034	3.61923							PBS vs. DCHMO	-0.171728	-0.84164082 to 0.49818442	No	ns	>0.9999
			0.290748	0.457133	3.02626							PBS vs. DCHK	-3.01929	-3.6606844 to -2.3778994	Yes	****	<0.0001
			0.406104	0.408852	3.48526							PBS vs. L-NIO	-5.36559	-6.2518058 to -4.4793836	Yes	****	<0.0001
			0.184301	0.553789	3.32607							DCHMO vs. DCHK	-2.84756	-3.4889562 to -2.2061712	Yes	****	<0.0001
			0.281914	0.260725	2.48657							DCHMO vs. L-NIO	-5.19387	-6.0800776 to -4.3076554	Yes	****	<0.0001
					3.05337							DCHK vs. L-NIO	-2.3463	-3.2111563 to -1.4814494	Yes	****	<0.0001
					2.99834
		Fig 1 f
			Data									TWO-WAY ANOVA
			PBS		DCHMO		DCHK		L-NIO			ANOVA table	SS	DF	MS	F (DFn, DFd)	P value
			Non-neural	Neural	Non-neural	Neural	Non-neural	Neural	Non-neural	Neural		Tissue Compartment x Treatment	44.3711	3	14.7904	F (3, 32) = 84.258975	P<0.0001
			0	0.239382	0.129139	0.396335	2.31531	0.545208	5.04009	0.697629		Tissue Compartment	31.7921	1	31.7921	F (1, 32) = 181.11599	P<0.0001
			0	0.422671	0.040338	0.318327	3.55132	0.626501	3.4916	0.623649		Treatment	63.4	3	21.1333	F (3, 32) = 148.98037	P<0.0001
			0	0.244856	0.137808	0.424521	2.78085	0.763332	6.61133	0.747274		Subject	4.5393	32	0.141853	F (32, 32) = 0.80812133	P=0.7249
			0	0.508725	0.068701	0.393524	3.79836	0.551997	5.14221	0.243571		Residual	5.6171	32	0.175534
			0	0.125161	0.067862	0.442623	2.01229	0.69614
			0	0.133566	0.128969	0.326065	2.41074	1.20849				Bonferroni's multiple comparisons test	Predicted (LS) mean diff.	95.00% CI of diff.	Significant?	Summary	Adjusted P Value
			0	0.290748	0.079345	0.377788	2.45776	0.568502				Non-neural
			0	0.406104	0.169864	0.238988	3.0674	0.417853				PBS vs. DCHMO	-0.114891	-0.64433916 to 0.41455776	No	ns	>0.9999
			0	0.184301	0.248644	0.305146	2.50889	0.817179				PBS vs. DCHK	-2.57128	-3.0781858 to -2.0643692	Yes	****	<0.0001
			0	0.281914	0.078237	0.182488	1.75914	0.72743				PBS vs. L-NIO	-5.07131	-5.7717015 to -4.3709125	Yes	****	<0.0001
							1.97072	1.08265				DCHMO vs. DCHK	-2.45639	-2.9632951 to -1.9494785	Yes	****	<0.0001
							2.22253	0.775809				DCHMO vs. L-NIO	-4.95642	-5.6568108 to -4.2560218	Yes	****	<0.0001
												DCHK vs. L-NIO	-2.50003	-3.1835445 to -1.8165145	Yes	****	<0.0001
												Neural
												PBS vs. DCHMO	-0.0568377	-0.58628616 to 0.47261076	No	ns	>0.9999
												PBS vs. DCHK	-0.448015	-0.95492293 to 0.058893693	No	ns	0.1294
												PBS vs. L-NIO	-0.294288	-0.99468243 to 0.40610653	No	ns	>0.9999
												DCHMO vs. DCHK	-0.391177	-0.89808523 to 0.11573139	No	ns	0.3015
												DCHMO vs. L-NIO	-0.23745	-0.93784473 to 0.46294423	No	ns	>0.9999
												DCHK vs. L-NIO	0.153727	-0.52978836 to 0.83724169	No	ns	>0.9999
		Fig 1 g
			Data									ONE-WAY ANOVA
			PBS	DCHMO	DCHK	L-NIO						ANOVA table	SS	DF	MS	F (DFn, DFd)	P value
			1.63348	2.8647	2.04201	2.43205						Treatment (between columns)	12.0733	3	4.02445	F (3, 32) = 9.5877259	P=0.0001
			1.82691	2.62184	2.32454	2.74384						Residual (within columns)	13.432	32	0.41975
			1.63328	3.88364	3.54869	1.7539						Total	25.5053	35
			0.425936	2.65142	3.61427	1.39314
			0.495695	1.8291	2.43534							Bonferroni's multiple comparisons test	Mean Diff.	95.00% CI of diff.	Significant?	Summary	Adjusted P Value
			1.1519	2.33265	2.94266							PBS vs. DCHMO	-1.48785	-2.3027052 to -0.67300183	Yes	****	<0.0001
			0.863706	2.7888	1.81875							PBS vs. DCHK	-1.10227	-1.8824361 to -0.32211394	Yes	**	0.0023
			0.985325	2.37358	1.95847							PBS vs. L-NIO	-0.986597	-2.0645440 to 0.091350841	No	ns	0.0893
			1.18981	2.31649	1.59629							DCHMO vs. DCHK	0.385578	-0.39458260 to 1.1657396	No	ns	>0.9999
			0.735311	2.15765	1.28037							DCHMO vs. L-NIO	0.501257	-0.57669054 to 1.5792043	No	ns	>0.9999
					1.74858							DCHK vs. L-NIO	0.115678	-0.93629057 to 1.1676474	No	ns	>0.9999
					1.04695

## Sheet: Fig 2
		Fig 2c
			DATA											TWO-WAY ANOVA
			Non-neural CD13											ANOVA table	SS	DF	MS	F (DFn, DFd)	P value
			DMO	DE	DMOE15	HAMC	MC	DK	DMM	DMOK15	DMOK10	CHIT		compartment x Gel	66.8074	9	7.42304	F (9, 54) = 32.449907	P<0.0001
			0.129139	0.781684	0.142329	0.167329	0.377387	2.31531	2.4417	2.25513	6.5671	3.57788		compartment	47.3004	1	47.3004	F (1, 54) = 206.77447	P<0.0001
			0.040338	0.399094	0.069998	0.33844	0.415123	3.55132	3.20845	4.66402	2.9581	3.24382		Gel	58.9504	9	6.55005	F (9, 54) = 33.042139	P<0.0001
			0.137808	0.950273	0.098488	0.209172	0.279815	2.78085	2.74475	3.50287	2.48951	4.14679		Subject	10.7046	54	0.198233	F (54, 54) = 0.86657835	P=0.6997
			0.068701	0.504404	0.161999	0.050802	0.455532	3.79836	2.78648	2.06475	3.63066	2.82751		Residual	12.3527	54	0.228754
			0.067862	0.911605	0.067069	0.130709	0.437559	2.01229	2.72974	2.2612	3.07552	2.92555
			0.128969	0.768374			0.408207	2.41074						Bonferroni's multiple comparisons test	Predicted (LS) mean diff.	95.00% CI of diff.	Significant?	Summary	Adjusted P Value
			0.079345					2.45776						Non Neural
			0.169864					3.0674						DMO vs. DE	-0.604348	-1.4038515 to 0.19515492	No	ns	0.5738
			0.248644					2.50889						DMO vs. DMOE15	0.0069141	-0.84108713 to 0.85491533	No	ns	>0.9999
			0.078237					1.75914						DMO vs. HAMC	-0.0643997	-0.91240093 to 0.78360153	No	ns	>0.9999
								1.97072						DMO vs. MC	-0.280713	-1.0802164 to 0.51879009	No	ns	>0.9999
								2.22253						DMO vs. DK	-2.45639	-3.1192999 to -1.7934737	Yes	****	<0.0001
														DMO vs. DMM	-2.66733	-3.5153355 to -1.8193331	Yes	****	<0.0001
														DMO vs. DMOK15	-2.8347	-3.6827031 to -1.9867007	Yes	****	<0.0001
		Fig 2d												DMO vs. DMOK10	-3.62929	-4.4772871 to -2.7812847	Yes	****	<0.0001
			DATA											DMO vs. CHIT	-3.22942	-4.0774175 to -2.3814151	Yes	****	<0.0001
			Neural CD13											DE vs. DMOE15	0.611262	-0.32623823 to 1.5487630	No	ns	>0.9999
			DMO	DE	DMOE15	HAMC	MC	DK	DMM	DMOK15	DMOK10	CHIT		DE vs. HAMC	0.539949	-0.39755203 to 1.4774492	No	ns	>0.9999
			0.396335	0.354486	0.764992	0.224723	0.860613	0.545208	0.19151	0.076065	0.052875	0.302735		DE vs. MC	0.323635	-0.57023661 to 1.2175069	No	ns	>0.9999
			0.318327	0.45672	0.703532	0.24048	0.671717	0.626501	0.049857	0.184387	0.095867	0.398854		DE vs. DK	-1.85204	-2.6261542 to -1.0779228	Yes	****	<0.0001
			0.424521	0.451917	0.663562	0.162224	0.865505	0.763332	0.909399	0.063796	0.030329	0.568882		DE vs. DMM	-2.06299	-3.0004866 to -1.1254854	Yes	****	<0.0001
			0.393524	0.434776	0.642558	0.108155	0.595448	0.551997	0.247639	0.201702	0.058573	0.41412		DE vs. DMOK15	-2.23035	-3.1678542 to -1.2928530	Yes	****	<0.0001
			0.442623	0.365775	0.564235	0.180414	0.914821	0.69614	0.418622	0.086535	0.331873	0.367466		DE vs. DMOK10	-3.02494	-3.9624382 to -2.0874370	Yes	****	<0.0001
			0.326065	0.513249			0.903936	1.20849						DE vs. CHIT	-2.62507	-3.5625686 to -1.6875674	Yes	****	<0.0001
			0.377788					0.568502						DMOE15 vs. HAMC	-0.0713138	-1.0505013 to 0.90787367	No	ns	>0.9999
			0.238988					0.417853						DMOE15 vs. MC	-0.287627	-1.2251279 to 0.64987340	No	ns	>0.9999
			0.305146					0.817179						DMOE15 vs. DK	-2.4633	-3.2874100 to -1.6391918	Yes	****	<0.0001
			0.182488					0.72743						DMOE15 vs. DMM	-2.67425	-3.6534359 to -1.6950609	Yes	****	<0.0001
								1.08265						DMOE15 vs. DMOK15	-2.84162	-3.8208035 to -1.8624285	Yes	****	<0.0001
								0.775809						DMOE15 vs. DMOK10	-3.6362	-4.6153875 to -2.6570125	Yes	****	<0.0001
														DMOE15 vs. CHIT	-3.23633	-4.2155179 to -2.2571429	Yes	****	<0.0001
														HAMC vs. MC	-0.216313	-1.1538141 to 0.72118720	No	ns	>0.9999
														HAMC vs. DK	-2.39199	-3.2160962 to -1.5678780	Yes	****	<0.0001
														HAMC vs. DMM	-2.60293	-3.5821221 to -1.6237471	Yes	****	<0.0001
														HAMC vs. DMOK15	-2.7703	-3.7494897 to -1.7911147	Yes	****	<0.0001
														HAMC vs. DMOK10	-3.56489	-4.5440737 to -2.5856987	Yes	****	<0.0001
														HAMC vs. CHIT	-3.16502	-4.1442041 to -2.1858291	Yes	****	<0.0001
														MC vs. DK	-2.17567	-2.9497893 to -1.4015580	Yes	****	<0.0001
														MC vs. DMM	-2.38662	-3.3241218 to -1.4491205	Yes	****	<0.0001
														MC vs. DMOK15	-2.55399	-3.4914894 to -1.6164881	Yes	****	<0.0001
														MC vs. DMOK10	-3.34857	-4.2860734 to -2.4110721	Yes	****	<0.0001
														MC vs. CHIT	-2.9487	-3.8862038 to -2.0112025	Yes	****	<0.0001
														DK vs. DMM	-0.210948	-1.0350566 to 0.61316156	No	ns	>0.9999
														DK vs. DMOK15	-0.378315	-1.2024242 to 0.44579396	No	ns	>0.9999
														DK vs. DMOK10	-1.1729	-1.9970082 to -0.34879004	Yes	***	0.0003
														DK vs. CHIT	-0.77303	-1.5971386 to 0.051079559	No	ns	0.0971
														DMM vs. DMOK15	-0.167368	-1.1465551 to 0.81181987	No	ns	>0.9999
														DMM vs. DMOK10	-0.961952	-1.9411391 to 0.017235872	No	ns	0.0606
														DMM vs. CHIT	-0.562082	-1.5412695 to 0.41710547	No	ns	>0.9999
														DMOK15 vs. DMOK10	-0.794584	-1.7737715 to 0.18460347	No	ns	0.3433
														DMOK15 vs. CHIT	-0.394714	-1.3739019 to 0.58447307	No	ns	>0.9999
														DMOK10 vs. CHIT	0.39987	-0.57931787 to 1.3790571	No	ns	>0.9999
														Neural
														DMO vs. DE	-0.0889067	-0.88840989 to 0.71059656	No	ns	>0.9999
														DMO vs. DMOE15	-0.327195	-1.1751965 to 0.52080593	No	ns	>0.9999
														DMO vs. HAMC	0.157381	-0.69061993 to 1.0053825	No	ns	>0.9999
														DMO vs. MC	-0.461426	-1.2609294 to 0.33807706	No	ns	>0.9999
														DMO vs. DK	-0.391177	-1.0540900 to 0.27173614	No	ns	>0.9999
														DMO vs. DMM	-0.0228249	-0.87082613 to 0.82517633	No	ns	>0.9999
														DMO vs. DMOK15	0.218084	-0.62991773 to 1.0660847	No	ns	>0.9999
														DMO vs. DMOK10	0.226677	-0.62132413 to 1.0746783	No	ns	>0.9999
														DMO vs. CHIT	-0.0698309	-0.91783213 to 0.77817033	No	ns	>0.9999
														DE vs. DMOE15	-0.238289	-1.1757893 to 0.69921200	No	ns	>0.9999
														DE vs. HAMC	0.246288	-0.69121266 to 1.1837886	No	ns	>0.9999
														DE vs. MC	-0.37252	-1.2663913 to 0.52135228	No	ns	>0.9999
														DE vs. DK	-0.30227	-1.0763859 to 0.47184542	No	ns	>0.9999
														DE vs. DMM	0.0660818	-0.87141886 to 1.0035824	No	ns	>0.9999
														DE vs. DMOK15	0.30699	-0.63051046 to 1.2444908	No	ns	>0.9999
														DE vs. DMOK10	0.315584	-0.62191686 to 1.2530844	No	ns	>0.9999
														DE vs. CHIT	0.0190758	-0.91842486 to 0.95657640	No	ns	>0.9999
														DMOE15 vs. HAMC	0.484577	-0.49461087 to 1.4637641	No	ns	>0.9999
														DMOE15 vs. MC	-0.134231	-1.0717315 to 0.80326976	No	ns	>0.9999
														DMOE15 vs. DK	-0.0639816	-0.88809068 to 0.76012744	No	ns	>0.9999
														DMOE15 vs. DMM	0.30437	-0.67481707 to 1.2835579	No	ns	>0.9999
														DMOE15 vs. DMOK15	0.545279	-0.43390867 to 1.5244663	No	ns	>0.9999
														DMOE15 vs. DMOK10	0.553872	-0.42531507 to 1.5330599	No	ns	>0.9999
														DMOE15 vs. CHIT	0.257364	-0.72182307 to 1.2365519	No	ns	>0.9999
														HAMC vs. MC	-0.618807	-1.5563081 to 0.31869316	No	ns	>0.9999
														HAMC vs. DK	-0.548558	-1.3726673 to 0.27555084	No	ns	>0.9999
														HAMC vs. DMM	-0.180206	-1.1593937 to 0.79898127	No	ns	>0.9999
														HAMC vs. DMOK15	0.0607022	-0.91848527 to 1.0398897	No	ns	>0.9999
														HAMC vs. DMOK10	0.0692958	-0.90989167 to 1.0484833	No	ns	>0.9999
														HAMC vs. CHIT	-0.227212	-1.2063997 to 0.75197527	No	ns	>0.9999
														MC vs. DK	0.0702492	-0.70386642 to 0.84436492	No	ns	>0.9999
														MC vs. DMM	0.438601	-0.49889936 to 1.3761019	No	ns	>0.9999
														MC vs. DMOK15	0.67951	-0.25799096 to 1.6170103	No	ns	0.7562
														MC vs. DMOK10	0.688103	-0.24939736 to 1.6256039	No	ns	0.6977
														MC vs. CHIT	0.391595	-0.54590536 to 1.3290959	No	ns	>0.9999
														DK vs. DMM	0.368352	-0.45575704 to 1.1924611	No	ns	>0.9999
														DK vs. DMOK15	0.60926	-0.21484864 to 1.4333695	No	ns	0.6656
														DK vs. DMOK10	0.617854	-0.20625504 to 1.4419631	No	ns	0.6065
														DK vs. CHIT	0.321346	-0.50276304 to 1.1454551	No	ns	>0.9999
														DMM vs. DMOK15	0.240908	-0.73827907 to 1.2200959	No	ns	>0.9999
														DMM vs. DMOK10	0.249502	-0.72968547 to 1.2286895	No	ns	>0.9999
														DMM vs. CHIT	-0.047006	-1.0261935 to 0.93218147	No	ns	>0.9999
														DMOK15 vs. DMOK10	0.0085936	-0.97059387 to 0.98778107	No	ns	>0.9999
														DMOK15 vs. CHIT	-0.287914	-1.2671019 to 0.69127307	No	ns	>0.9999
														DMOK10 vs. CHIT	-0.296508	-1.2756955 to 0.68267947	No	ns	>0.9999
		Fig 2e
			DATA											ONE-WAY ANOVA
			GFAP											ANOVA table	SS	DF	MS	F (DFn, DFd)	P value
			DMO	DE	DMOE15	HAMC	MC	DK	DMM	DMOK15	DMOK10	CHIT		Treatment (between columns)	6.71509	9	0.746121	F (9, 54) = 2.1802153	P=0.0378
			2.8647	2.56634	2.9738	2.71286	2.76682	2.04201	1.20305	2.90946	3.28552	3.14483		Residual (within columns)	18.4801	54	0.342223
			2.62184	3.12353	2.63112	2.58859	3.46584	2.32454	1.90469	3.41476	2.48388	1.95544		Total	25.1951	63
			3.88364	3.1244	3.51542	2.91146	1.93318	3.54869	1.86437	2.73268	1.70162	2.35514
			2.65142	2.52339	2.80908	2.50452	2.84982	3.61427	1.7189	2.55107	1.73855	2.89275		Bonferroni's multiple comparisons test	Mean Diff.	95.00% CI of diff.	Significant?	Summary	Adjusted P Value
			1.8291	2.63124	2.18756	3.00687	3.68698	2.43534	2.38194	2.08739	1.75186	2.77779		DMO vs. DE	-0.292782	-1.3335805 to 0.74801697	No	ns	>0.9999
			2.33265	3.27972			2.3643	2.94266						DMO vs. DMOE15	-0.241407	-1.3453410 to 0.86252657	No	ns	>0.9999
			2.7888					1.81875						DMO vs. HAMC	-0.16287	-1.2668042 to 0.94106337	No	ns	>0.9999
			2.37358					1.95847						DMO vs. MC	-0.262501	-1.3032993 to 0.77829814	No	ns	>0.9999
			2.31649					1.59629						DMO vs. DK	0.385578	-0.47740624 to 1.2485632	No	ns	>0.9999
			2.15765					1.28037						DMO vs. DMM	0.767398	-0.33653597 to 1.8713316	No	ns	0.9054
								1.74858						DMO vs. DMOK15	-0.157084	-1.2610178 to 0.94684977	No	ns	>0.9999
								1.04695						DMO vs. DMOK10	0.389702	-0.71423157 to 1.4936360	No	ns	>0.9999
														DMO vs. CHIT	-0.0432004	-1.1471342 to 1.0607334	No	ns	>0.9999
														DE vs. DMOE15	0.0513746	-1.1690701 to 1.2718193	No	ns	>0.9999
														DE vs. HAMC	0.129911	-1.0905333 to 1.3503561	No	ns	>0.9999
														DE vs. MC	0.0302812	-1.1333672 to 1.1939295	No	ns	>0.9999
														DE vs. DK	0.67836	-0.32938879 to 1.6861093	No	ns	>0.9999
														DE vs. DMM	1.06018	-0.16026513 to 2.2806243	No	ns	0.1872
														DE vs. DMOK15	0.135698	-1.0847469 to 1.3561425	No	ns	>0.9999
														DE vs. DMOK10	0.682484	-0.53796073 to 1.9029287	No	ns	>0.9999
														DE vs. CHIT	0.249581	-0.97086333 to 1.4700261	No	ns	>0.9999
														DMOE15 vs. HAMC	0.0785368	-1.1961761 to 1.3532497	No	ns	>0.9999
														DMOE15 vs. MC	-0.0210934	-1.2415381 to 1.1993513	No	ns	>0.9999
														DMOE15 vs. DK	0.626986	-0.44584510 to 1.6998165	No	ns	>0.9999
														DMOE15 vs. DMM	1.0088	-0.26590792 to 2.2835179	No	ns	0.3875
														DMOE15 vs. DMOK15	0.0843232	-1.1903897 to 1.3590361	No	ns	>0.9999
														DMOE15 vs. DMOK10	0.631109	-0.64360352 to 1.9058223	No	ns	>0.9999
														DMOE15 vs. CHIT	0.198207	-1.0765061 to 1.4729197	No	ns	>0.9999
														HAMC vs. MC	-0.0996302	-1.3200749 to 1.1208145	No	ns	>0.9999
														HAMC vs. DK	0.548449	-0.52438190 to 1.6212797	No	ns	>0.9999
														HAMC vs. DMM	0.930268	-0.34444472 to 2.2049811	No	ns	0.6722
														HAMC vs. DMOK15	0.0057864	-1.2689265 to 1.2804993	No	ns	>0.9999
														HAMC vs. DMOK10	0.552573	-0.72214032 to 1.8272855	No	ns	>0.9999
														HAMC vs. CHIT	0.11967	-1.1550429 to 1.3943829	No	ns	>0.9999
														MC vs. DK	0.648079	-0.35966996 to 1.6558281	No	ns	>0.9999
														MC vs. DMM	1.0299	-0.19054630 to 2.2503431	No	ns	0.2375
														MC vs. DMOK15	0.105417	-1.1150281 to 1.3258613	No	ns	>0.9999
														MC vs. DMOK10	0.652203	-0.56824190 to 1.8726475	No	ns	>0.9999
														MC vs. CHIT	0.2193	-1.0011445 to 1.4397449	No	ns	>0.9999
														DK vs. DMM	0.381819	-0.69101147 to 1.4546501	No	ns	>0.9999
														DK vs. DMOK15	-0.542662	-1.6154933 to 0.53016830	No	ns	>0.9999
														DK vs. DMOK10	0.00412372	-1.0687071 to 1.0769545	No	ns	>0.9999
														DK vs. CHIT	-0.428779	-1.5016097 to 0.64405190	No	ns	>0.9999
														DMM vs. DMOK15	-0.924482	-2.1991947 to 0.35023112	No	ns	0.6993
														DMM vs. DMOK10	-0.377696	-1.6524085 to 0.89701732	No	ns	>0.9999
														DMM vs. CHIT	-0.810598	-2.0853111 to 0.46411472	No	ns	>0.9999
														DMOK15 vs. DMOK10	0.546786	-0.72792672 to 1.8214991	No	ns	>0.9999
														DMOK15 vs. CHIT	0.113884	-1.1608293 to 1.3885965	No	ns	>0.9999
														DMOK10 vs. CHIT	-0.432903	-1.7076155 to 0.84181032	No	ns	>0.9999

## Sheet: Fig 3
		Fig 3d
			DATA					ONE-WAY ANOVA
			Total Ly6B2					ANOVA table	SS	DF	MS	F (DFn, DFd)	P value
			DCHMO	DCHK	DCHMM	CHIT		Treatment (between columns)	54.8174	3	18.2725	F (3, 16) = 27.344058	P<0.0001
			0	0.615686	2.86857	2.56373		Residual (within columns)	10.6919	16	0.668242
			0	0.531698	3.32222	6.15015		Total	65.5092	19
			0	1.13054	2.45054	4.73413
			0	1.05522	4.17887	3.31756		Bonferroni's multiple comparisons test	Mean Diff.	95.00% CI of diff.	Significant?	Summary	Adjusted P Value
			0	0.676911	3.65471	3.04796		DCHMO vs. DCHK	-0.802011	-2.3573428 to 0.75332043	No	ns	0.8424
								DCHMO vs. DCHMM	-3.29498	-4.8503138 to -1.7396506	Yes	****	<0.0001
								DCHMO vs. CHIT	-3.9627	-5.5180360 to -2.4073728	Yes	****	<0.0001
								DCHK vs. DCHMM	-2.49297	-4.0483026 to -0.93763937	Yes	**	0.0011
								DCHK vs. CHIT	-3.16069	-4.7160248 to -1.6053616	Yes	****	<0.0001
								DCHMM vs. CHIT	-0.667722	-2.2230538 to 0.88760943	No	ns	>0.9999

## Sheet: Fig 4
		Fig 4c
			DATA					TWO-WAY ANOVA
			DCHMO		DCHK			ANOVA table	SS (Type III)	DF	MS	F (DFn, DFd)	P value
			Col1a1	Gal-3	Col1a1	Gal-3		Interaction	0.0157256	1	0.0157256	F (1, 20) = 0.046998977	P=0.8306
			0.437019	0.15012	3.07857	2.96365		Stromal marker	0.00220859	1	0.00220859	F (1, 20) = 0.0066007998	P=0.9361
			0.122406	0.17976	1.03599	1.13314		Hydrogel	15.1987	1	15.1987	F (1, 20) = 45.424146	P<0.0001
			0.195355	0.191699	2.77248	2.15277		Residual	6.69189	20	0.334594
			0.176963	0.246406	1.64114	1.6417
			0.158812	0.160254	1.34882	1.20116		Bonferroni's multiple comparisons test	Predicted (LS) mean diff.	95.00% CI of diff.	Significant?	Summary	Adjusted P Value
					1.69233	2.12778
					0.893053	1.74184		DCHK - DCHMO
								Col1a1	1.56223	0.74151929 to 2.3829410	Yes	***	0.0003
								Gal-3	1.66607	0.84536178 to 2.4867835	Yes	***	0.0002

## Sheet: Fig 5
		Fig 5b
			DATA				Unpaired t test with Welch's correction
			injury thickness				P value	0.0001
			DCHMO	DCHK			P value summary	***
			43.937	109.135			Significantly different (P < 0.05)?	Yes
			31.1815	77.9535			One- or two-tailed P value?	Two-tailed
			31.1815	138.899			Welch-corrected t, df	t=6.559924, df=8.735393
			14.1735	144.568
			5.6695	215.435			F test to compare variances
			21.26	113.387			F, DFn, Dfd	21.71103, 8, 8
			31.181	151.655			P value	0.0002
			24.095	202.679			P value summary	***
			42.52	259.372			Significantly different (P < 0.05)?	Yes
		Fig 5f
			DATA				ONE-WAY ANOVA
		Total A-Beta co-localizing with IBA-1					ANOVA table	SS	DF	MS	F (DFn, DFd)	P value
			DCHMO	DCHK	DCHMM		Treatment (between columns)	8.16559	2	4.08279	F (2, 9) = 8.4313103	P=0.0087
			0.245837	1.94584	1.2529		Residual (within columns)	4.35818	9	0.484242
			0.440898	1.51461	1.67629		Total	12.5238	11
			0.305683	3.10309	2.78836
			1.08513	2.74693	3.1001		Bonferroni's multiple comparisons test	Mean Diff.	95.00% CI of diff.	Significant?	Summary	Adjusted P Value
							DCHK vs. DCHMO	1.80823	0.36486486 to 3.2515951	Yes	*	0.0153
							DCHK vs. DCHMM	0.123203	-1.3201619 to 1.5665684	No	ns	>0.9999
							DCHMO vs. DCHMM	-1.68503	-3.1283919 to -0.24166161	Yes	*	0.0227

## Sheet: Fig 6
		Fig 6 f
			DATA					TWO-WAY ANOVA
			DCHMO		DCHK			ANOVA table	SS (Type III)	DF	MS	F (DFn, DFd)	P value
			1 week	6 weeks	1 week	6 weeks		Interaction	77561	1	77561	F (1, 16) = 1.261	P=0.2781
			254.062	29.598	1089.81	646.983		time	22723	1	22723	F (1, 16) = 0.3693	P=0.5519
			233.176	34.354	540.21	701.711		gel	2879122	1	2879122	F (1, 16) = 46.80	P<0.0001
			228.599	65.305	1530.22	1168.07		Residual	984392	16	61525
			309.942	-52.999	678.26	1211.61
			141.777	121.546	686.358			Bonferroni's multiple comparisons test	Predicted (LS) mean diff.	95.00% CI of diff.	Significant?	Summary	Adjusted P Value
					721.354			DCHMO - DCHK
								1 week	-640.9	-1012 to -269.4	Yes	**	0.0012
								6 weeks	-892.5	-1304 to -481.1	Yes	***	0.0001
				One Sample t -test - Does the experimental condition mean significantly differ from baseline (y=0)
									DCHMO 1 week	DCHMO 6 weeks	DCHK 1 week	DCHK 6 weeks
								Theoretical mean	0	0	0	0
								Actual mean	233.511	39.5608	874.368	932.094
								Number of values	5	5	6	4
								One sample t test
								t, df	t=8.61216, df=4	t=1.39529, df=4	t=5.78459, df=5	t=6.23502, df=3
								P value (two tailed)	0.001	0.2354	0.0022	0.0083
								P value summary	***	ns	**	**
								Significant (alpha=0.05)?	Yes	No	Yes	Yes
								How big is the discrepancy?
								Discrepancy	233.511	39.5608	874.368	932.094
								SD of discrepancy	60.629	63.3996	370.252	298.987
								SEM of discrepancy	27.1141	28.3531	151.155	149.493
								95% confidence interval	158.230 to 308.792	-39.1602 to 118.282	485.812 to 1262.92	456.339 to 1407.85
								R squared (partial eta squared)	0.948829	0.327372	0.87	0.928359

## Sheet: Fig 7
		Fig 7e
			GFAP border thickness								TWO-WAY ANOVA
			DCHMO		DCHK		L-NIO				ANOVA table	SS (Type III)	DF	MS	F (DFn, DFd)	P value
			Lateral	Medial	Lateral	Medial	Lateral	Medial			Interaction	4271.67	2	2135.83	F (2, 20) = 2.0839746	P=0.1506
			102.048	152.009	160.513	224.293	131.812	189.214			location	14698.9	1	14698.9	F (1, 20) = 14.341985	P=0.0012
			88.229	71.221	112.678	216.852	127.56	163.702			material	45507.9	2	22754	F (2, 20) = 22.201488	P<0.0001
			49.961	69.095	130.749	231.734	184.962	193.466			Residual	20497.7	20	1024.88
			36.142	119.056	79.725	148.82	160.513	187.088
			53.15	52.087							Tukey's multiple comparisons test	Predicted (LS) mean diff.	95.00% CI of diff.	Significant?	Summary	Adjusted P Value
											Lateral
											DCHMO vs. DCHK	-55.0102	-109.34294 to -0.67756358	Yes	*	0.0469
											DCHMO vs. L-NIO	-85.3058	-139.63844 to -30.973064	Yes	**	0.0021
											DCHK vs. L-NIO	-30.2955	-87.567180 to 26.976180	No	ns	0.3913
											Medial
											DCHMO vs. DCHK	-112.731	-167.06384 to -58.398464	Yes	***	0.0001
											DCHMO vs. L-NIO	-90.6739	-145.00659 to -36.341214	Yes	**	0.0012
											DCHK vs. L-NIO	22.0572	-35.214430 to 79.328930	No	ns	0.601
											Lateral:DCHMO vs. Medial:DCHMO	-26.7876	-90.430124 to 36.854924	No	ns	0.7694
		Fig 7f
			Hydrogel Radius Data								TWO-WAY ANOVA
			DCHMO			DCHK					ANOVA table	SS (Type III)	DF	MS	F (DFn, DFd)	P value
			2 days	7 days	42 days	2 days	7 days	21 days	42 days		Interaction	89255.6	2	44627.8	F (2, 43) = 19.917344	P<0.0001
			415.988	288.604	338.483	370.633	213.593	63.1555	0		time	535850	2	267925	F (2, 43) = 119.57472	P<0.0001
			425.909	347.07	303.003	372.05	217.85	54.64	0		gel	209033	1	209033	F (1, 43) = 93.291283	P<0.0001
			435.83	303.486	285.973	411.736	138.374	51.8015	0		Residual	96347.9	43	2240.65
			374.885	289.668	246.084	366.381	149.727	53.2205	0
			472.681	326.873	254.589	420.24	195.143	27.6745			Bonferroni's multiple comparisons test	Predicted (LS) mean diff.	95.00% CI of diff.	Significant?	Summary	Adjusted P Value
			476.933	325.81		289.845	288.81				DCHMO - DCHK
			467.012	150.415		448.586	197.981				2	45.0398	-10.550641 to 100.63020	No	ns	0.1494
			425.909	343.88		474.098	173.855				7	92.2279	41.735411 to 142.72042	Yes	***	0.0001
			444.334	271.596		380.554	193.724				42	285.626	206.51985 to 364.73295	Yes	****	<0.0001
				180.179			169.596
							206.496
							141.213
		Fig 7g
			Total CD13								TWO-WAY ANOVA
			DCHMO			DCHK					ANOVA table	SS (Type III)	DF	MS	F (DFn, DFd)	P value
			2 days	7 days	42 days	2 days	7 days	21 days	42 days		Interaction	36.62	2	18.31	F (2, 42) = 124.7	P<0.0001
			0.434907	0.525473	0.302191	0.659605	2.86052	4.26541	5.04746		Time	34.06	2	17.03	F (2, 42) = 116.0	P<0.0001
			0.444139	0.358665	0.292325	1.10341	4.17782	5.82604	5.2737		Gel	93.47	1	93.47	F (1, 42) = 636.7	P<0.0001
			0.392679	0.562329	0.310247	1.06586	3.54418	3.44493	6.55505		Residual	6.166	42	0.1468
			0.39036	0.462226	0.341854	0.957927	4.35036	3.67314	6.57663
			0.398825	0.510484	0.266754	1.00816	2.70843	4.30655
			0.435725	0.455034		1.61899	3.61923				Bonferroni's multiple comparisons test	Predicted (LS) mean diff.	95.00% CI of diff.	Significant?	Summary	Adjusted P Value
			0.455055	0.457133		0.750063	3.02626
			0.370744	0.408852		1.00051	3.48526				DCHK - DCHMO
			0.403239	0.553789			3.32607				2	0.6066	0.1423 to 1.071	Yes	**	0.0067
				0.260725			2.48657				7	2.848	2.438 to 3.257	Yes	****	<0.0001
							3.05337				42	5.561	4.920 to 6.201	Yes	****	<0.0001
							2.99834
		Fig 7k
			Total CD13								TWO-WAY ANOVA
			DCHMO	DCHMO +MP	DCHK	DCHK +MP					ANOVA table	SS (Type III)	DF	MS	F (DFn, DFd)	P value
			0.239382	2.94747	2.86052	3.66455					Interaction	767005360	1	767005360	F (1, 33) = 12.13	P=0.0014
			0.422671	3.44697	4.17782	6.95187					MP inclusion	5995335486	1	5995335486	F (1, 33) = 94.80	P<0.0001
			0.244856	3.72596	3.54418	4.21692					gel	3155515572	1	3155515572	F (1, 33) = 49.89	P<0.0001
			0.508725	2.91632	4.35036	5.67804					Residual	2087044347	33	63243768
			0.125161	5.51378	2.70843	4.41339
			0.133566	5.5978	3.61923	3.96645					Bonferroni's multiple comparisons test	Predicted (LS) mean diff.	95.00% CI of diff.	Significant?	Summary	Adjusted P Value
			0.290748		3.02626	5.93507					gel only:DCHK vs. gel only:DCHMO	28476	18918 to 38033	Yes	****	<0.0001
			0.406104		3.48526	4.40544					gel only:DCHK vs. MP (+):DCHK	-16886	-26729 to -7044	Yes	***	0.0002
			0.184301		3.32607	5.69317					gel only:DCHK vs. MP (+):DCHMO	-7217	-18377 to 3944	No	ns	0.4718
			0.281914		2.48657						gel only:DCHMO vs. MP (+):DCHK	-45362	-55618 to -35106	Yes	****	<0.0001
					3.05337						gel only:DCHMO vs. MP (+):DCHMO	-35692	-47219 to -24166	Yes	****	<0.0001
					2.99834						MP (+):DCHK vs. MP (+):DCHMO	9669	-2095 to 21434	No	ns	0.1648

## Sheet: Fig 8
		Fig 8b
			% BDA in tissue compartment DATA													ONE-WAY ANOVA
			DCHMO		DCHK		DCHMM		CHIT							ANOVA table	SS	DF	MS	F (DFn, DFd)	P value
			Non-Neural	Neural	Non-Neural	Neural	Non-Neural	Neural	Non-Neural	Neural						Treatment (between columns)	17361.2	3	5787.06	F (3, 20) = 80.780319	P<0.0001
			6.18	93.82	47.25	52.75	69.68	30.32	57.38	42.62						Residual (within columns)	1432.79	20	71.6395
			10.37	89.63	32.39	67.61	69.59	30.41	74.82	25.18						Total	18794	23
			16.36	83.64	27.23	72.77	94.92	5.08	74.72	25.28
			13.82	86.18	53.1	46.9	77.78	22.22	80.35	19.65						Bonferroni's multiple comparisons test	Mean Diff.	95.00% CI of diff.	Significant?	Summary	Adjusted P Value
			13.5	86.5	35.93	64.07	88.33	11.67	76.73	23.27						DCHMO vs. DCHK	-26.8967	-41.200621 to -12.592712	Yes	***	0.0001
			13.63	86.37	39.34	60.66	80.79	19.21	62.94	37.06						DCHMO vs. DCHMM	-67.8717	-82.175621 to -53.567712	Yes	****	<0.0001
																DCHMO vs. CHIT	-58.8467	-73.150621 to -44.542712	Yes	****	<0.0001
																DCHK vs. DCHMM	-40.975	-55.278955 to -26.671045	Yes	****	<0.0001
																DCHK vs. CHIT	-31.95	-46.253955 to -17.646045	Yes	****	<0.0001
																DCHMM vs. CHIT	9.025	-5.2789547 to 23.328955	No	ns	0.4777
		Fig 8c
			BDA+ Neurons normalized to total BDA													ONE-WAY ANOVA
			DCHMO	DCHK	DCHMM	CHIT										ANOVA table	SS	DF	MS	F (DFn, DFd)	P value
			17.487	7.136	5.265	11.231										Treatment (between columns)	113.624	3	37.8746	F (3, 20) = 4.1766805	P=0.0189
			8.551	8.274	11.179	4.702										Residual (within columns)	181.362	20	9.0681
			11.828	11.806	3.385	7.226										Total	294.986	23
			8.187	5.121	8.606	3.164
			12.921	11.304	4.561	4.151										Bonferroni's multiple comparisons test	Mean Diff.	95.00% CI of diff.	Significant?	Summary	Adjusted P Value
			11.806	10.347	5.911	8.883										DCHMO vs. DCHK	2.79867	-2.2903988 to 7.8877321	No	ns	0.7388
																DCHMO vs. DCHMM	5.31217	0.22310124 to 10.401232	Yes	*	0.0375
																DCHMO vs. CHIT	5.23717	0.14810124 to 10.326232	Yes	*	0.0413
																DCHK vs. DCHMM	2.5135	-2.5755654 to 7.6025654	No	ns	0.9825
																DCHK vs. CHIT	2.4385	-2.6505654 to 7.5275654	No	ns	>0.9999
																DCHMM vs. CHIT	-0.075	-5.1640654 to 5.0140654	No	ns	>0.9999
		Fig 8d
			Radial Distance to 50th percentile BDA+ neuron													ONE-WAY ANOVA
			DCHMO	DCHK	DCHMM	CHIT										ANOVA table	SS	DF	MS	F (DFn, DFd)	P value
			134.1	426	527.5	540.9										Treatment (between columns)	570635	3	190212	F (3, 20) = 41.298904	P<0.0001
			153.8	482.3	528.9	574.9										Residual (within columns)	92114.6	20	4605.73
			196.4	365.3	501	659										Total	662750	23
			157.5	530	642.7	487.6
			125.9	290.9	566	435.3										Bonferroni's multiple comparisons test	Mean Diff.	95.00% CI of diff.	Significant?	Summary	Adjusted P Value
			168	444.1	490.9	439.9										DCHMO vs. DCHK	-267.15	-381.84094 to -152.45906	Yes	****	<0.0001
																DCHMO vs. DCHMM	-386.883	-501.57427 to -272.19240	Yes	****	<0.0001
																DCHMO vs. CHIT	-366.983	-481.67427 to -252.29240	Yes	****	<0.0001
																DCHK vs. DCHMM	-119.733	-234.42427 to -5.0423954	Yes	*	0.0374
																DCHK vs. CHIT	-99.8333	-214.52427 to 14.857605	No	ns	0.115
																DCHMM vs. CHIT	19.9	-94.790938 to 134.59094	No	ns	>0.9999
		Fig 8e
				% BDA in inflammatory cells												TWO-WAY ANOVA
				DCHMO	DCHK	DCHMM	CHIT									ANOVA table	SS	DF	MS	F (DFn, DFd)	P value
			CD13	6.7185	32.5527	45.1095	30.9548									Interaction	427.009	6	71.1682	F (6, 60) = 0.77848339	P=0.5900
				8.7178	46.6725	37.7578	30.5851									inflammatory marker	1952.33	2	976.163	F (2, 60) = 10.677900	P=0.0001
				4.759	18.373	63.0808	47.3253									gel	19746	3	6582.01	F (3, 60) = 71.998226	P<0.0001
				3.1522	30.6474	38.3028	43.1864									Residual	5485.14	60	91.419
				8.6736	23.4505	54.2862	58.4683
				3.4548	22.9821	48.4193	29.1134									CD13
				DCHMO	DCHK	DCHMM	CHIT									DCHMO vs. DCHK	-23.2004	-38.262635 to -8.1381321	Yes	***	0.0005
			CD68	11.6543	34.6174	52.6232	30.9789									DCHMO vs. DCHMM	-41.9134	-56.975668 to -26.851165	Yes	****	<0.0001
				15.2095	59.3009	55.3827	38.2337									DCHMO vs. CHIT	-34.0262	-49.088485 to -18.963982	Yes	****	<0.0001
				6.9903	22.1663	74.0202	49.1148									DCHK vs. DCHMM	-18.713	-33.775285 to -3.6507821	Yes	**	0.0074
				14.331	36.9765	59.9684	43.3993									DCHK vs. CHIT	-10.8259	-25.888101 to 4.2364012	No	ns	0.3271
				6.8196	25.0736	71.1709	64.8953									DCHMM vs. CHIT	7.88718	-7.1750679 to 22.949435	No	ns	0.9495
				12.5539	25.253	72.3155	35.5864
				DCHMO	DCHK	DCHMM	CHIT									CD68
			CD13+CD68	3.757	22.7747	39.7721	23.9503									DCHMO vs. DCHK	-22.6382	-37.700435 to -7.5759321	Yes	***	0.0008
				3.6019	42.1149	34.7576	25.8339									DCHMO vs. DCHMM	-52.9871	-68.049301 to -37.924799	Yes	****	<0.0001
				1.7495	12.7699	54.6611	41.6347									DCHMO vs. CHIT	-32.4416	-47.503885 to -17.379382	Yes	****	<0.0001
				2.1392	25.7242	36.1379	36.307									DCHK vs. DCHMM	-30.3489	-45.411118 to -15.286615	Yes	****	<0.0001
				2.7055	16.3631	47.167	53.9039									DCHK vs. CHIT	-9.80345	-24.865701 to 5.2588012	No	ns	0.4849
				1.6544	15.9899	45.2844	23.698									DCHMM vs. CHIT	20.5454	5.4831655 to 35.607668	Yes	**	0.0026
																CD13+CD68
																DCHMO vs. DCHK	-20.0215	-35.083785 to -4.9592821	Yes	**	0.0036
																DCHMO vs. DCHMM	-40.3621	-55.424351 to -25.299849	Yes	****	<0.0001
																DCHMO vs. CHIT	-31.62	-46.682301 to -16.557799	Yes	****	<0.0001
																DCHK vs. DCHMM	-20.3406	-35.402818 to -5.2783155	Yes	**	0.003
																DCHK vs. CHIT	-11.5985	-26.660768 to 3.4637345	No	ns	0.2391
																DCHMM vs. CHIT	8.74205	-6.3202012 to 23.804301	No	ns	0.7112
		Fig 8h
			NGF effect													ONE-WAY ANOVA
			DCHMO	DCHK	DCHMM	CHIT	Untreated									ANOVA table	SS	DF	MS	F (DFn, DFd)	P value
			25.591	34.91	8.9	32.91	0.9332									Treatment (between columns)	6073.95	4	1518.49	F (4, 22) = 11.769797	P<0.0001
			48.102	41.09	30.63	16.12	4.0414									Residual (within columns)	2838.34	22	129.016
			37.311	21.04	4.71	-8.32	2.7303									Total	8912.29	26
			37.984	18.43	20.82	9.69	-0.1139
			52.582	42.74	-5.71	-0.73	-3.4407									Tukey's multiple comparisons test	Mean Diff.	95.00% CI of diff.	Significant?	Summary	Adjusted P Value
				38.42			0.3195									DCHMO vs. DCHK	7.54233	-12.864292 to 27.948959	No	ns	0.8064
																DCHMO vs. DCHMM	28.444	7.1299748 to 49.758025	Yes	**	0.0054
																DCHMO vs. CHIT	30.38	9.0659748 to 51.694025	Yes	**	0.0029
																DCHMO vs. Untreated	39.569	19.162408 to 59.975659	Yes	****	<0.0001
																DCHK vs. DCHMM	20.9017	0.49504114 to 41.308292	Yes	*	0.0429
																DCHK vs. CHIT	22.8377	2.4310411 to 43.244292	Yes	*	0.0233
																DCHK vs. Untreated	32.0267	12.569746 to 51.483654	Yes	***	0.0006
																DCHMM vs. CHIT	1.936	-19.378025 to 23.250025	No	ns	0.9987
																DCHMM vs. Untreated	11.125	-9.2815922 to 31.531659	No	ns	0.5024
																CHIT vs. Untreated	9.18903	-11.217592 to 29.595659	No	ns	0.6726
		Fig 8i
							DCHMO		DCHK		DCHMM		CHIT
				PC1	PC2		PC1	PC2	PC1	PC2	PC1	PC2	PC1	PC2
		% BDA in Neural Tissue (NT)		4.66795	-2.91202		6.00049	0.00206508	0.292355	-0.843472	-2.13859	2.69475	-2.06333	-2.51487
		NGF efficacy		3.89998	-2.41988		5.6437	0.2386	-1.11782	-0.646776	-1.38052	1.22017	-3.41782	-2.413
		Hydrogel Radius at 2 weeks		3.54878	5.79179		5.4409	0.0551935	0.702983	-0.599398	-2.7527	3.65451	-4.93429	-1.76081
		Normalized BDA+ neurons		3.53589	-2.29714		5.4623	0.293802	-1.0069	-0.886367	-2.40695	1.23031	-3.66765	-1.62942
		Hydrogel Radius at 1 week		3.52101	6.06311		5.76469	-0.241705	0.851073	-1.07363	-3.20494	3.4353	-4.63576	-1.06049
		Hydrogel Radius at 3 weeks		1.94716	8.31397		5.61738	-0.0994894	0.646904	-0.61771	-1.76514	3.21739	-1.93037	-1.65496
		Total Albumin at 2 weeks		-3.43686	0.859094
		Total CD68 at 2 weeks		-3.63163	-6.4565		5.65491	0.0414111	0.0614337	-0.777892	-2.27481	2.57541	-3.44154	-1.83892		Average
		Total CD13 at 2 weeks		-3.75985	-6.41428		0.207802	0.202153	0.890301	0.188806	0.661672	1.09327	1.25612	0.543373		Standard Deviation
		Total Lys6B2 at 3 weeks		-3.80498	4.76112		6	6	6	6	6	6	6	6		n
		Extent of BBB Leak		-4.03015	2.72562
		% total BDA in CD68+ cells		-4.18641	5.05282
		Total Lys6B2 at 1 week		-4.22745	0.073655
		Total IBA-1 at 2 weeks		-4.3119	-1.88453
		Non-neural tissue width at 1 week		-4.39369	-0.42649
		% total BDA in CD13/CD68+ cells		-4.51587	3.63971
		% total BDA in CD13+ cells		-4.55581	3.3672
		Non-neural tissue width at 2 weeks		-4.58413	0.529109
		Distance to 50th percentile BDA+ neuron		-4.72257	0.641334
		Total CD13 at 2 weeks		-4.80039	-1.30135
		Fig 8j
			PC1 Position													ONE-WAY ANOVA
			DCHMO	DCHK	DCHMM	CHIT										ANOVA table	SS	DF	MS	F (DFn, DFd)	P value
			6.00049	0.292355	-2.13859	-2.06333										Treatment (between columns)	294.004	3	98.0014	F (3, 20) = 137.47436	P<0.0001
			5.6437	-1.11782	-1.38052	-3.41782										Residual (within columns)	14.2574	20	0.71287
			5.4409	0.702983	-2.7527	-4.93429										Total	308.262	23
			5.4623	-1.0069	-2.40695	-3.66765
			5.76469	0.851073	-3.20494	-4.63576										Bonferroni's multiple comparisons test	Mean Diff.	95.00% CI of diff.	Significant?	Summary	Adjusted P Value
			5.61738	0.646904	-1.76514	-1.93037										DCHMO vs. DCHK	5.59348	4.1666044 to 7.0203483	Yes	****	<0.0001
																DCHMO vs. DCHMM	7.92972	6.5028435 to 9.3565875	Yes	****	<0.0001
																DCHMO vs. CHIT	9.09645	7.6695735 to 10.523317	Yes	****	<0.0001
																DCHK vs. DCHMM	2.33624	0.90936719 to 3.7631111	Yes	***	0.0007
																DCHK vs. CHIT	3.50297	2.0760972 to 4.9298411	Yes	****	<0.0001
																DCHMM vs. CHIT	1.16673	-0.26014197 to 2.5936020	No	ns	0.1597

## Sheet: Fig 9
																						Fig 9 j CD13 intensity distribution from lesion center
		Fig 9d
			Chat+ Neuron Size										TWO-WAY ANOVA										radial distance	L-NIO only								L-NIO+DCHMO+NGF								L-NIO+DCHK+NGF								L-NIO+DCHMM+NGF
			L-NIO only		+ DCHMO / NGF		+ DCHK / NGF		+ DCHMM / NGF				ANOVA table	SS (Type III)	DF	MS	F (DFn, DFd)	P value					1.063	247.462	246.276	248.782	234.376	249.283	250.985	208.643	156.501	96.7835	221.625	211.451	241.947	249.632	140.222	238.44	245.384	73.6141	42.4247	57.9477	15.0931	125.762	227.89	74.0416	90.9578	65.8063	22.4507
			Ipsilateral	Contralateral	Ipsilateral	Contralateral	Ipsilateral	Contralateral	Ipsilateral	Contralateral			Interaction	34017	3	11339	F (3, 56) = 26.15	P<0.0001					2.126	247.462	242.177	248.782	223.901	249.183	248.86	203.768	153.551	94.9335	227.1	205.526	231.222	249.557	145.222	237.34	245.284	73.4891	41.4747	59.0727	14.4931	132.762	223.965	74.9416	87.9328	62.1063	22.9507
			279.023	257.377	355.876	259.057	338.011	222.055	317.804	220.534			brain hemisphere	104272	1	104272	F (1, 56) = 240.5	P<0.0001					3.189	247.337	237.464	248.782	220.501	248.846	243.673	199.705	150.188	94.471	227.75	204.326	230.259	248.195	151.472	234.19	245.259	73.8016	41.4247	59.1352	14.3431	134.387	217.015	75.9166	85.8953	58.1813	22.0757
			200.774	211.378	349.77	275.912	330.687	221.157	335.021	257.58			treatment condition	52417	3	17472	F (3, 56) = 40.30	P<0.0001					4.252	247.212	235.61	248.782	221.084	248.033	239.402	195.434	151.167	93.3668	228.583	208.826	225.864	247.049	155.555	228.065	245.342	74.1558	41.2997	58.4477	15.2181	138.137	206.473	76.5416	83.7494	54.5563	20.8674
			224.253	195.096	369.147	268.263	371.023	231.043	363.342	226.655			Residual	24281	56	433.6							5.315	246.962	236.64	248.782	224.705	247.42	240.019	194.108	151.569	91.4653	220.841	213.985	235.64	245.484	164.086	227.803	244.407	74.3528	40.8338	57.5273	15.1385	133.421	193.538	77.0416	80.8782	51.0108	19.5643
			212.501	210.863	347.703	249.731	356.652	237.248	342.766	230.307													6.378	247.181	237.214	248.782	227.782	247.221	240.391	195.268	152.72	90.6272	210.844	216.482	243.353	245.226	168.347	229.533	243.884	74.2704	41.2997	56.729	15.0306	132.262	183.421	76.6353	78.7703	47.5563	19.8882
			237.228	273.415	342.213	233.28	348.547	240.166	343.21	219.195			Bonferroni's multiple comparisons test	Mean Diff.	95.00% CI of diff.	Significant?	Summary	Adjusted P Value					7.441	247.254	237.672	248.782	229.397	246.492	241.339	196.663	154.272	90.3668	203.396	216.201	243.801	246.382	167.243	231.273	243.259	74.6766	41.508	57.2186	15.2597	132.554	176.161	76.5208	79.2494	44.3688	20.1382
			240.396	246.889	376.672	284.378	314.721	250.731	339.544	198.557			Ipsilateral										8.504	247.051	235.884	248.782	231.733	246.033	240.574	195.535	155.929	90.1942	198.25	215.397	244.054	246.239	161.597	232.69	244.259	75.1677	42.6033	58.0192	15.3252	137.262	171.497	75.1309	78.1364	40.7527	20.5578
			258.633	218.365	394.971	303.417	362.694	245.736	329.209	219.214			L-NIO vs. +DCHMO+NGF	-122.6	-151.1 to -94.17	Yes	****	<0.0001					9.567	247.248	236.419	248.782	231.751	246.176	240.753	194.482	158.394	90.4442	195.071	214.147	244.036	244.811	157.651	230.672	243.688	76.7749	43.2997	58.8584	15.5752	141.012	168.622	73.1309	78.0828	38.3777	20.7721
			221.38	242.33	319.013	240.29	367.514	224.471	350.022	242.33			L-NIO vs. +DCHK+NGF	-114.5	-142.9 to -85.98	Yes	****	<0.0001					10.63	246.992	238.291	248.782	232.765	246.533	241.625	195.488	159.765	91.1658	192.25	212.59	244.44	244.522	153.546	227.895	243.825	80.3715	44.0129	61.308	15.3872	146.233	165.221	71.2769	78.6122	36.3945	21.1566
													L-NIO vs. +DCHMM+NGF	-105.8	-134.3 to -77.36	Yes	****	<0.0001					11.693	246.903	239.747	248.679	232.015	246.621	240.213	195.62	162.148	91.7541	188.073	213.811	244.998	244.625	153.884	225.307	243.987	82.8568	44.4982	64.4845	15.196	157.498	161.368	69.571	77.421	35.1298	21.2448
													+DCHMO+NGF vs. +DCHK+NGF	8.189	-20.29 to 36.67	No	ns	>0.9999					12.756	246.673	242.132	248.374	231.343	247.836	237.978	198.018	164.066	92.1388	183.408	212.76	245.125	244.862	151.867	219.44	244.081	86.1076	45.2931	65.2043	14.8562	157.236	155.528	69.8442	79.7933	34.6747	21.0954
													+DCHMO+NGF vs. +DCHMM+NGF	16.81	-11.67 to 45.28	No	ns	0.6727					13.819	247.245	242.983	248.587	229.762	248.099	236.034	199.474	165.425	93.4465	179.663	210.771	245.615	244.203	155.266	217.016	244.417	83.6413	45.2291	67.801	14.43	165.219	150.113	70.4329	78.561	33.9585	21.5051
													+DCHK+NGF vs. +DCHMM+NGF	8.616	-19.86 to 37.09	No	ns	>0.9999					14.882	247.189	243.981	248.35	227.364	248.624	234.019	202.177	170.205	94.6017	176.363	207.792	246.424	244.393	154.927	211.826	244.395	83.4664	45.0042	69.9477	14.4794	165.217	144.924	70.6666	78.8328	34.1358	22.2007
																							15.945	246.993	244.61	248.23	224.98	248.2	234.485	203.09	174.386	95.3356	172.427	205.253	246.541	245.236	155.285	208.023	244.446	82.2808	45.258	71.5831	14.3535	168.012	142.713	71.3645	78.8224	33.6292	22.3674
													Contralateral										17.008	247.264	245.026	248.188	222.865	247.377	236.766	203.163	177.011	96.2939	168.052	205.378	246.343	246.059	154.826	203.929	244.613	80.9787	45.383	73.2706	14.0826	173.106	140.161	72.2499	77.989	33.3271	22.5549
													L-NIO vs. +DCHMO+NGF	-32.33	-60.80 to -3.849	Yes	*	0.0179					18.071	247.479	244.88	248.041	220.897	247.439	239.144	202.845	176.889	97.0421	164.845	204.334	245.934	246.938	153.55	198.327	244.875	80.5495	45.8126	74.0038	14.0327	175.426	140.386	72.9812	77.2466	32.7718	22.9076
													L-NIO vs. +DCHK+NGF	-2.112	-30.59 to 26.37	No	ns	>0.9999					19.134	247.462	244.677	247.715	219.576	247.3	242.385	200.934	176.317	97.5502	160.475	203.692	245.78	247.632	151.964	197.69	244.626	79.9225	47.233	75.8811	14.2014	177.154	137.323	74.0916	75.9828	32.3396	23.8257
													L-NIO vs. +DCHMM+NGF	5.167	-23.31 to 33.64	No	ns	>0.9999					20.197	247.312	243.251	247.791	216.317	247.15	244.56	201.284	175.926	96.3168	157.542	201.842	246.072	247.982	152.272	193.473	244.026	80.4475	48.2997	76.7644	14.3097	181.104	138.915	74.5666	75.5328	31.1146	24.5174
													+DCHMO+NGF vs. +DCHK+NGF	30.22	1.737 to 58.69	Yes	*	0.0317					21.26	247.389	241.551	247.822	217.081	246.686	245.046	199.679	176.388	96.8157	155.024	197.874	245.524	247.483	152.617	193.722	242.779	81.5133	49.5779	77.5163	14.8189	184.045	138.321	74.9368	75.3812	29.4434	25.6684
													+DCHMO+NGF vs. +DCHMM+NGF	37.49	9.017 to 65.97	Yes	**	0.004					22.323	247.33	239.818	247.345	217.702	247.006	244.735	199.469	176.542	98.6724	152.896	194.173	245.086	247.077	152.771	194.259	240.627	82.9961	50.5844	78.788	15.4472	187.137	135.841	75.2916	76.3119	28.1466	28.4576
													+DCHK+NGF vs. +DCHMM+NGF	7.279	-21.20 to 35.76	No	ns	>0.9999					23.386	247.403	238.306	247.106	218.442	246.96	243.823	199.745	176.993	100.776	151.184	191.377	245.403	246.264	154.009	195.219	239.796	84.423	50.5056	80.3815	16.2034	186.49	133.03	75.9019	76.8548	27.5269	31.5978
																							24.449	247.407	237.138	246.636	220.452	246.818	243.034	199.066	176.737	103.325	152.18	189.985	245.127	244.5	156.208	195.606	238.571	84.5447	50.258	82.7949	16.5931	187.11	128.709	76.2291	77.6939	26.7091	35.1382
																							25.512	247.435	236.026	246.269	219.44	247	242.59	200.518	176.616	105.162	152.25	189.751	244.971	243.717	158.182	192.676	237.229	85.631	51.4585	85.6808	17.1674	182.566	127.664	76.1497	77.9409	26.1239	36.1602
																							26.575	247.438	234.931	247.002	219.798	246.575	241.384	198.577	179.078	106.551	156.768	191.219	243.197	243.852	159.371	191.392	235.205	85.4177	50.1449	88.5072	17.4264	181.691	124.985	76.5535	79.0411	25.3301	38.6769
		Fig 9e																					27.638	247.445	235.254	247.117	218.171	246.994	240.496	198.841	180.808	107.079	160.295	193.03	237.526	244.57	162.523	186.815	233.81	85.8073	50.5327	91.192	18.2067	179.41	126.475	76.962	77.5828	24.7211	39.9052
			Chat+ Neuron Number /mm3 (x10^3)										TWO-WAY ANOVA										28.701	247.444	235.63	247.294	217.562	247.015	239.141	198.042	181.251	107.924	163.14	193.344	230.938	243.824	163.826	183.751	231.982	85.4282	49.754	93.4447	18.7272	173	127.192	77.6392	77.0828	23.41	42.5665
			L-NIO only		+ DCHMO / NGF		+ DCHK / NGF		+ DCHMM / NGF				ANOVA table	SS (Type III)	DF	MS	F (DFn, DFd)	P value					29.764	246.99	236.126	247.088	216.39	246.444	237.877	197.423	181.478	108.156	167.25	193.837	227.561	243.574	165.355	180.456	230.184	85.3558	50.058	96.356	19.4208	167.624	127.015	77.7749	77.0217	22.673	44.7174
			Ipsilateral	Contralateral	Ipsilateral	Contralateral	Ipsilateral	Contralateral	Ipsilateral	Contralateral			Interaction	2.803	3	0.9342	F (3, 56) = 3.572	P=0.0195					30.827	246.629	236.332	246.754	215.284	246.211	236.677	197.523	181.812	108.1	169.633	195.915	226.1	243.746	166.761	176.49	228.751	85.5058	49.5358	97.0061	20.2708	163.124	128.404	77.3416	77.7717	21.6841	46.4729
			2.39362	2.90481	2.95776	2.84418	3.39772	3.51218	1.82316	3.04723			brain hemisphere	5.555	1	5.555	F (1, 56) = 21.24	P<0.0001					31.89	246.446	237.096	247.064	214.9	246.656	235.897	197.374	183.942	108.22	171.367	198.342	227.62	243.427	167.35	174.801	227.49	85.0689	50.4832	97.3599	21.4069	159.278	129.201	77.5895	78.269	20.9712	48.2911
			1.84336	2.44283	2.89999	3.49342	3.3375	3.25239	2.06647	4.1775			treatment condition	3.766	3	1.255	F (3, 56) = 4.799	P=0.0048					32.953	246.501	237.656	247.076	213.765	246.803	236.721	196.566	185.443	108.841	173.529	199.749	230.091	243.07	167.285	171.031	225.384	85.4459	50.8093	98.8179	22.3094	160.959	131.755	77.5464	79.4626	20.4698	48.2584
			2.13278	2.73832	3.67443	3.46717	2.82608	3.12794	1.78228	3.00479			Residual	14.65	56	0.2616							34.016	246.692	238.042	247.102	214.226	246.173	237.1	195.698	185.976	110.204	175.75	200.126	231.597	242.962	167.747	170.825	221.194	84.5292	52.0347	99.0277	23.1681	156.827	132.345	77.0016	80.5578	20.2113	48.3907
			2.3473	2.50231	2.98262	3.73325	2.24815	3.04882	2.2679	3.97836													35.079	247.097	238.079	247.085	212.76	244.769	237.74	195.104	185.664	111.981	175.442	200.681	228.226	242.411	167.386	168.569	218.865	85.0276	52.0978	99.3468	23.7902	157.176	135.991	76.6618	82.1068	20.5611	48.393
			2.31213	3.16245	3.71685	3.26666	1.94514	2.57594	2.7074	3.14478			Bonferroni's multiple comparisons test	Mean Diff.	95.00% CI of diff.	Significant?	Summary	Adjusted P Value					36.142	247.256	237.719	246.462	211.707	244.196	237.627	195.702	185.062	114.358	172.776	202.273	223.497	242.38	165.871	167.72	215.204	84.1821	52.4598	99.5376	24.7904	155.811	140.616	76.353	83.0609	20.5695	49.0867
			2.85809	3.42878	3.29899	3.50908	1.95444	3.56823	2.52342	3.17374			Ipsilateral										37.205	247.347	238.185	246.715	210.131	243.269	237.682	196.2	184.77	115.558	174.312	201.225	220.721	241.555	163.789	167.593	211.293	83.4891	52.1555	101.52	25.3959	150.599	142.029	75.7339	85.0732	20.489	47.2296
			3.06914	4.38523	4.64865	3.17399	2.39751	3.47742	1.89934	2.04683			L-NIO vs. +DCHMO+NGF	-0.9537	-1.653 to -0.2543	Yes	**	0.0027					38.268	247.458	237.376	246.601	207.415	243.081	238.593	196.233	182.229	118.111	175.069	202.839	218.098	241.352	162.136	166.103	210.156	84.1745	52.304	102.508	25.981	148.474	146.511	75.6192	86.2164	20.9313	45.9981
			2.4225	2.94505	2.8294	3.11886	2.59876	3.27478	2.64319	4.13408			L-NIO vs. +DCHK+NGF	-0.1658	-0.8652 to 0.5336	No	ns	>0.9999					39.331	247.51	236.215	246.383	208.066	243.196	237.921	196.912	182.229	120.292	175.285	203.887	215.725	240.678	162.669	167.067	206.954	82.897	53.0475	104.603	26.6545	149.113	147.642	75.5767	87.8723	21.1835	45.1261
													L-NIO vs. +DCHMM+NGF	0.2082	-0.4912 to 0.9077	No	ns	>0.9999					40.394	247.204	235.616	246.118	207.102	243.721	238.891	196.471	181.598	122.135	174.855	206.9	216.181	240.187	163.109	164.639	208.79	83.3641	54.3036	104.819	27.2962	146.505	151.976	75.5182	87.8172	21.4391	44.189
													+DCHMO+NGF vs. +DCHK+NGF	0.7879	0.08849 to 1.487	Yes	*	0.0192					41.457	246.595	235.506	246.173	208.295	243.699	238.832	196.312	182.428	122.925	175.201	209.519	216.016	238.947	164.162	164.137	206.775	82.4488	55.6626	104.932	28.4761	147.331	153.136	75.2069	88.7925	21.3708	42.2975
													+DCHMO+NGF vs. +DCHMM+NGF	1.162	0.4625 to 1.861	Yes	***	0.0002					42.52	246.496	234.048	246.1	208.933	242.982	238.864	196.107	184.077	123.402	175.762	212.148	216.886	237.918	164.934	163.287	205.74	82.7222	56.7849	104.713	29.4956	148.462	152.142	74.656	89.426	21.7216	39.7854
													+DCHK+NGF vs. +DCHMM+NGF	0.374	-0.3254 to 1.073	No	ns	0.8949					43.583	246.407	233.839	246.58	207.89	242.96	239.485	194.532	183.85	124.144	175.632	215.124	218.634	237.264	167.163	160.609	206.652	84.1399	57.8806	102.841	30.0195	147.983	154.375	74.7989	89.3401	22.8504	38.8588
																							44.646	246.492	234.121	246.695	207.83	242.726	238.53	193.476	185.285	126.681	174.852	217.966	220.288	236.488	171.328	161.042	205.191	86.171	59.3035	102.099	31.6196	149.528	154.265	74.4204	90.5676	23.1017	37.3825
													Contralateral										45.709	246.587	234.94	246.765	205.706	242.012	238.291	191.382	186.15	129.36	176.26	220.107	221.989	235.733	173.857	158.742	205.96	87.8572	60.1851	100.385	31.9785	149.085	156.237	74.7881	90.7842	23.4973	37.1451
													L-NIO vs. +DCHMO+NGF	-0.2621	-0.9615 to 0.4373	No	ns	>0.9999					46.772	246.799	235.284	246.75	206.294	240.718	235.331	189.235	187.461	133.363	177.427	221.181	221.931	234.406	175.979	160.943	204.373	90.616	60.7001	100.935	33.3141	149.078	156.171	74.73	91.9668	22.5563	35.8275
													L-NIO vs. +DCHK+NGF	-0.166	-0.8654 to 0.5334	No	ns	>0.9999					47.835	247.05	235.824	246.271	206.431	239.302	233.195	187.238	190.24	135.203	178.143	222.749	221.77	233.533	176.667	161.035	204.031	91.6399	60.5865	100.179	33.9497	147.406	156.816	75.2107	92.4541	21.6188	35.3735
													L-NIO vs. +DCHMM+NGF	-0.2747	-0.9741 to 0.4247	No	ns	>0.9999					48.898	247.172	235.935	245.681	207.234	238.858	231.286	184.994	193.112	137.338	178.429	223.734	219.275	232.686	178.597	161.477	204.708	93.229	61.1646	98.941	34.5322	147.789	158.14	75.8017	92.7247	21.3773	35.346
													+DCHMO+NGF vs. +DCHK+NGF	0.09611	-0.6033 to 0.7955	No	ns	>0.9999					49.961	246.874	236.374	245.823	208.22	238.418	228.529	183.592	195.575	139.131	177.77	223.231	216.19	231.71	177.432	164.565	204.049	95.0128	61.4923	99.7247	35.7654	149.37	155.505	75.3625	93.6943	20.8908	35.1906
													+DCHMO+NGF vs. +DCHMM+NGF	-0.01259	-0.7120 to 0.6868	No	ns	>0.9999					51.024	246.777	236.864	245.867	208.312	238.348	228.795	183.433	199.072	138.871	177.419	224.9	211.556	231.309	179.423	164.55	205.089	94.8301	61.9604	96.6799	36.4924	152.269	156.294	76.7851	93.3425	20.9297	34.8955
													+DCHK+NGF vs. +DCHMM+NGF	-0.1087	-0.8081 to 0.5907	No	ns	>0.9999					52.087	246.465	237.444	245.963	207.711	237.704	226.899	182.804	200.218	139.931	176.326	224.214	210.351	230.803	177.574	167.14	203.775	95.6832	62.5497	97.7273	39.0207	154.611	153.054	76.1304	94.8986	20.8458	34.1119
																							53.15	246.864	237.654	245.815	205.138	237.742	226	184.024	203.069	139.977	175.211	225.096	210.242	231.111	177.898	169.002	203.319	95.0278	63.6598	95.8525	41.1705	155.932	152.923	76.8958	96.6899	21.1396	34.2483
																							54.213	246.845	237.48	245.495	204.59	237.2	224.644	184.271	204.618	141.938	173.694	225.937	212.643	231.143	177.201	170.751	203.156	95.5077	65.6284	95.9493	43.1424	160.21	153.296	77.0694	97.3914	21.5254	34.7038
																							55.276	246.683	237.193	244.683	202.78	236.655	223.498	185.111	205.183	143.527	173.625	225.803	217.251	229.674	175.466	172.478	203.583	94.0917	67.1683	94.5759	45.7341	162.983	151.101	76.1025	99.4161	21.4601	36.111
																							56.339	246.881	237.268	244.079	201.588	236.85	222.604	186.483	208.265	144.6	174.418	226.029	220.034	229.193	176.027	174.594	205.788	92.5153	70.57	91.5146	47.0902	165.495	154.096	76.7044	98.7717	21.5476	37.4449
		Fig 9f																					57.402	246.937	236.891	243.19	202.38	236.299	221.224	185.119	209.544	146.583	174.472	225.063	222.763	227.007	173.756	177.773	205.372	92.0231	71.9957	92.3752	49.1301	168.62	153.632	75.6836	100.394	21.8032	38.639
			Chat+ Neuron Size										TWO-WAY ANOVA										58.465	247.127	237.101	242.282	202.793	236.174	219.762	184.927	213.089	147.725	175.758	224.639	221.391	224.97	174.988	179.442	206.613	91.9466	74.6986	89.7988	49.1436	169.712	156.911	75.6453	102.022	22.1042	40.214
			L-NIO only		+ DCHMO / NGF		+ DCHK / NGF		+ DCHMM / NGF				ANOVA table	SS (Type III)	DF	MS	F (DFn, DFd)	P value					59.528	247.299	237.029	241.489	202.937	234.865	218.296	182.791	214.344	148.513	175.468	224.465	223.293	221.745	175.03	181.777	205.561	90.8264	75.82	90.8344	49.846	172.861	157.024	74.9166	103.501	22.5156	41.503
			Ipsilateral	Contralateral	Ipsilateral	Contralateral	Ipsilateral	Contralateral	Ipsilateral	Contralateral			Interaction	420.5	3	140.2	F (3, 56) = 2.833	P=0.0464					60.591	247.29	237.018	241.452	202.958	233.684	217.282	180.579	216.856	149.034	176.384	224.726	224.013	219.623	176.16	182.851	205.354	89.8413	76.836	89.0781	49.4372	174.883	157.921	74.5927	104.999	22.6692	42.905
			43.5272	37.0642	69.2935	54.1601	45.8462	42.4361	49.5914	37.7497			brain hemisphere	2258	1	2258	F (1, 56) = 45.64	P<0.0001					61.654	247.113	237.441	241.646	204.137	232.658	218.15	180.256	219.629	151.377	178.025	225.059	224.705	219.43	177.552	182.945	206.324	88.6085	78.5128	87.9023	48.2408	175.481	160.205	74.8228	106.696	22.7523	43.9734
			35.9754	29.3129	56.3254	47.8267	51.2109	32.0029	52.6053	41.7242			treatment condition	1947	3	649	F (3, 56) = 13.12	P<0.0001					62.717	246.97	237.532	240.847	205.444	231.699	217.808	178.835	221.308	153.968	177.462	225.467	225.681	217.643	178.651	184.355	206.148	88.4348	79.7454	88.6244	47.2344	175.52	161.433	74.9112	108.724	22.8715	46.8474
			40.319	25.9307	64.844	48.9154	58.8431	41.5737	47.0944	35.6955			Residual	2771	56	49.47							63.78	246.789	238.024	239.593	206.024	232.043	219.845	179.916	224.881	154.903	178.14	225.956	226.457	217.908	182.602	184.457	206.279	88.5045	81.7334	86.1008	46.4323	175.846	164.206	75.6156	109.402	23.1762	47.3665
			34.0866	21.4189	55.2324	35.8212	48.557	41.0328	45.3802	41.9302													64.843	246.8	237.947	238.063	204.977	231.536	219.234	176.636	226.813	154.789	177.152	226.599	227.979	216.883	183.07	186.434	205.387	88.2134	83.7082	86.4516	47.2297	178.229	164.809	75.2349	110.913	23.4326	47.9455
			48.3383	52.0851	58.8188	43.6546	43.556	27.9698	55.6815	33.7215			Bonferroni's multiple comparisons test	Mean Diff.	95.00% CI of diff.	Significant?	Summary	Adjusted P Value					65.906	246.648	237.692	235.706	204.993	232.13	220.465	177.439	227.452	154.921	176.138	225.831	225.493	216.961	185.648	186.679	205.741	88.9407	85.6517	84.8967	47.315	179.813	166.773	76.0365	112.062	24.1252	47.4048
			41.3869	44.664	66.9093	43.8026	45.1806	44.744	47.0937	29.4857			Ipsilateral										66.969	246.697	237.109	233.095	205.461	231.888	219.893	176.92	227.706	155.089	174.752	224.628	223.307	215.082	186.095	187.73	204.992	89.1867	87.8872	84.4727	47.7181	181.595	167.355	76.4766	112.993	24.5188	47.3857
			43.4307	44.6915	76.8744	50.8496	63.4901	44.502	50.2372	27.5882			L-NIO vs. +DCHMO+NGF	-22.06	-32.57 to -11.56	Yes	****	<0.0001					68.032	246.645	237.006	229.996	205.359	231.005	220.375	175.332	227.547	153.698	173.131	224.223	224.44	214.409	187.547	188.661	203.817	89.2933	89.5536	84.4232	48.5054	183.927	168.288	76.3766	115.116	24.662	47.9043
			36.7994	41.9403	52.0679	40.2121	58.3919	37.2429	59.8658	44.954			L-NIO vs. +DCHK+NGF	-11.4	-21.91 to -0.8942	Yes	*	0.024					69.095	246.559	237.198	225.678	205.922	231.769	220.948	176.469	228.316	154.237	172.687	223.284	222.273	214.558	191.079	187.731	203.817	90.5655	92.7441	82.9686	47.9357	185.135	171.091	76.8795	117.201	24.848	45.9206
													L-NIO vs. +DCHMM+NGF	-10.46	-20.97 to 0.04664	No	ns	0.0519					70.158	246.175	236.936	222.452	205.621	231.186	221.575	174.21	229.653	153.021	170.22	224.026	222.824	213.822	192.35	188.86	203.239	89.3992	95.4922	83.3002	48.5856	184.317	170.937	76.2816	120.59	25.1938	46.4557
													+DCHMO+NGF vs. +DCHK+NGF	10.66	0.1539 to 21.17	Yes	*	0.0442					71.221	246.028	237.562	218.181	205.137	231.932	222.105	175.039	229.512	154.298	169.269	223.366	221.421	213.08	194.323	188.496	203.844	89.4137	98.0403	82.2142	47.9822	183.807	170.324	76.8317	121.762	25.9148	46.1748
													+DCHMO+NGF vs. +DCHMM+NGF	11.6	1.095 to 22.11	Yes	*	0.0203					72.284	246	238.537	215.508	205.737	231.429	223.119	174.67	228.996	154.137	167.223	224.005	222.784	211.571	193.912	188.4	204.187	87.8254	101.31	82.6037	47.3099	181.291	168.143	76.7119	124.103	26.4147	46.391
													+DCHK+NGF vs. +DCHMM+NGF	0.9408	-9.567 to 11.45	No	ns	>0.9999					73.347	246.193	238.649	212.292	206.188	229.735	222.598	174.412	228.371	153.747	166.101	224.249	223.401	210.875	194.297	189.485	205.235	86.292	101.881	82.0006	47.5185	180.152	165.508	76.157	126.025	26.9337	45.2872
																							74.41	246.056	238.915	207.546	206.981	229.022	221.639	177.221	228.782	155.58	165.551	223.078	223.971	211.456	194.709	189.194	206.973	86.1231	104.099	80.5571	46.2381	178.399	164.937	76.1309	126.574	27.7594	42.9172
													Contralateral										75.473	245.763	239.045	204.834	208.103	227.858	220.566	175.16	229.454	154.274	163.441	223.349	225.747	211.428	195.306	190.285	207.33	84.7508	105.105	80.8321	45.8594	175.216	163.702	76.1958	129.566	28.7315	42.432
													L-NIO vs. +DCHMO+NGF	-8.517	-19.02 to 1.991	No	ns	0.2245					76.536	245.775	239.031	201.69	209.617	226.66	219.381	177.072	229.82	155.761	161.706	222.49	226.489	212.093	195.982	189.285	207.874	85.2996	108.491	80.379	44.8493	173.527	163.657	76.8687	132.595	29.6792	42.4361
													L-NIO vs. +DCHK+NGF	-1.8	-12.31 to 8.708	No	ns	>0.9999					77.599	245.624	238.317	200.049	211.188	225.671	217.474	176.651	231.509	155.54	160.616	222.976	227.854	212.686	197.06	190.22	209.175	84.543	110.16	79.9844	44.6771	169.93	164.155	77.3584	136.415	29.9873	42.1511
													L-NIO vs. +DCHMM+NGF	0.5323	-9.975 to 11.04	No	ns	>0.9999					78.662	245.376	237.835	199.306	212.033	224.992	215.617	177.438	232.537	156.846	159.108	223.179	228.344	212.285	197.619	190.64	210.671	84.9827	111.011	79.1611	44.6556	167.592	164.218	77.8218	139.973	30.3128	42.1878
													+DCHMO+NGF vs. +DCHK+NGF	6.717	-3.790 to 17.22	No	ns	0.7351					79.725	244.903	237.938	198.963	213.076	223.752	213.671	178.694	233.795	157.388	158.769	223.355	228.992	211.915	197.779	191.311	210.991	84.6866	111.652	78.9572	44.9166	164.947	164.878	78.3546	143.627	30.7328	42.5999
													+DCHMO+NGF vs. +DCHMM+NGF	9.049	-1.458 to 19.56	No	ns	0.1531					80.788	244.739	238.091	198.405	213.626	224.667	213.05	178.534	233.228	155.315	155.119	222.892	228.036	210.551	196.166	190.592	210.328	84.2871	114.373	79.0581	45.6764	164.431	165.552	78.9978	145.464	30.9959	42.4361
													+DCHK+NGF vs. +DCHMM+NGF	2.332	-8.175 to 12.84	No	ns	>0.9999					81.851	244.041	238.66	199.391	214.843	224.283	212.263	180.064	233.376	155.034	154.425	223.572	228.705	208.876	195.972	190.756	209.743	83.5698	115.528	78.0707	45.5205	160.942	167.519	79.3964	147.629	30.514	42.7309
																							82.914	243.987	237.501	199.646	213.986	225.269	214.188	178.562	233.354	151.391	153.178	224.521	227.48	208.577	196.056	192.246	208.277	83.3946	115.383	78.9761	46.8263	158.874	168.112	79.3567	150.232	30.0395	42.8478
																							83.977	243.279	237.23	200.234	215.325	224.733	215.035	178.923	233.783	151.007	152.49	224.828	227.848	205.739	195.924	191.863	207.045	81.8843	116.602	78.5042	46.3411	157.555	169.745	79.717	152.728	29.4716	42.9527
																							85.04	243.247	236.751	200.215	216.645	225.547	216.343	178.5	234.022	150.566	151.459	225.778	226.664	204.226	195.676	192.361	206.873	81.7353	116.184	78.9227	47.1931	156.845	171.161	79.7204	153.889	29.3351	42.1026
																							86.103	243.186	236.321	201.59	217.577	224.919	216.206	177.714	234.069	150.226	148.754	226.122	225.354	202.897	195.804	192.98	206.212	81.5631	115.479	78.6487	48.1351	157.732	173.785	79.9156	155.495	29.1263	41.4827
																							87.166	242.764	236.62	201.946	219.471	223.183	216.916	177.721	234.781	151.367	150.589	225.6	225.292	201.365	196.554	193.729	206.983	79.1123	114.725	78.2742	47.2834	158.783	176.278	80.3513	158.096	29.5376	41.8649
																							88.229	242.424	235.467	203.562	220.149	222.23	217.38	177.585	235.453	150.903	148.206	225.095	223.616	200.916	199.47	195.325	206.475	79.4792	114.522	78.4418	48.3847	159.713	178.467	80.4463	160.531	29.723	40.7404
		Fig 9g																					89.292	241.58	235.78	204.719	221.851	220.83	219.168	178.717	235.609	152.259	149.472	223.445	223.801	199.597	200.315	194.954	207.194	78.9947	115.665	78.5634	47.0613	158.921	180.869	81.0435	162.708	29.9033	40.6335
			PC1 value										ONE-WAY ANOVA										90.355	241.539	235.415	206.134	221.902	220.398	219.948	178.187	235.287	152.076	148.392	223.032	222.318	199.748	201.155	196.082	206.665	80.8651	116.291	79.2497	47.5037	160.051	182.889	81.5288	164.815	29.8282	40.1314
			LNIO only	+ DCHMO / NGF	+ DCHk / NGF	+ DCHMM / NGF							ANOVA table	SS	DF	MS	F (DFn, DFd)	P value					91.418	241.697	234.839	208.098	221.572	219.658	220.575	178.051	234.429	153.863	149.261	222.559	221.281	200.498	200.411	197.331	206.976	82.184	117.765	80.2124	47.4626	160.455	184.938	81.8155	167.195	29.4552	40.004
			-1.421	1.7	0.651	-0.788							Treatment (between columns)	62.0182	3	20.6727	F (3, 28) = 17.911471	P<0.0001					92.481	241.488	235.449	210.255	221.945	218.905	221.246	178.441	234.427	155.224	150.204	221.168	220.47	200.406	198.72	196.05	207.297	82.1558	119.832	81.0419	46.2923	159.021	187.499	82.4836	167.878	29.4512	40.15
			-3.271	1.236	1.145	-0.873							Residual (within columns)	32.3165	28	1.15416							93.544	241.737	235.341	212.103	220.562	218.184	221.347	177.47	232.932	156.054	151.315	220.637	219.793	201.49	199.375	197.835	206.8	84.4185	121.577	82.0651	47.1579	158.8	189.608	82.5798	170.085	29.1918	39.6034
			-2.344	2.631	1.592	-1.185							Total	94.3347	31								94.607	241.84	236.835	213.076	221.431	218.353	222.953	177.766	231.354	156.763	153.512	218.172	218.594	200.282	197.372	197.046	207.954	84.2675	123.558	83.8144	45.9081	156.142	191.11	83.3282	171.678	29.6913	39.5824
			-2.976	1.063	-0.221	-0.735																	95.67	241.578	236.284	214.431	221.347	217.859	221.97	177.336	230.45	155.847	156.067	217.163	216.258	200.38	196.715	197.376	206.938	84.9746	125.285	85.3825	46.6728	154.116	190.893	83.913	172.811	29.9059	40.1355
			-0.913	2.088	-1.118	0.473							Bonferroni's multiple comparisons test	Mean Diff.	95.00% CI of diff.	Significant?	Summary	Adjusted P Value					96.733	241.87	236.155	215.944	221.574	218.127	222.054	176.957	229.402	155.771	158.272	215.944	214.815	199.815	194.717	197.94	206.853	85.0464	125.171	87.2967	46.199	150.472	191.138	84.2152	174.505	30.598	40.0045
			-1.133	2.598	-0.902	-0.507							L-NIO vs. +DCHMO+NGF	-3.81425	-5.2808628 to -2.3476372	Yes	****	<0.0001					97.796	242.031	235.828	216.56	222.857	218.347	222.536	177.209	228.77	155.016	160.551	214.483	213.796	199.995	192.654	198.15	206.495	86.0542	125.307	88.672	46.2763	147.677	191.215	84.343	175.396	31.1522	39.9079
			-0.419	4.526	1.619	-1.203							L-NIO vs. +DCHK+NGF	-2.29637	-3.7629878 to -0.82976220	Yes	**	0.0011					98.859	242.526	235.549	216.163	222.878	218.339	224.093	177.373	227.708	154.373	161.619	212.896	213.96	200.655	191.739	200.072	206.046	87.696	125.699	89.7382	46.6189	146.531	190.413	84.2502	177.698	31.8442	38.7524
			-2.4	-0.205	0.728	0.564							L-NIO vs. +DCHMM+NGF	-1.32787	-2.7944878 to 0.13873780	No	ns	0.0867					99.922	242.975	235.829	217.866	224.746	217.195	224.2	177.98	229.445	153.537	162.786	212.428	213.393	198.765	190.742	200.463	205.555	86.7869	125.785	92.0793	45.9089	144.098	191.125	84.9857	177.65	32.2109	39.9194
													+DCHMO+NGF vs. +DCHK+NGF	1.51788	0.051262199 to 2.9844878	Yes	*	0.0404					100.985	242.912	235.54	218.459	224.403	215.386	224.793	178.161	230.081	153.537	164.152	211.908	212.157	198.827	190.583	203.095	204.031	88.8676	126.752	93.2148	46.7249	143.684	189.571	85.1323	179.34	32.6197	39.0928
													+DCHMO+NGF vs. +DCHMM+NGF	2.48637	1.0197622 to 3.9529878	Yes	***	0.0004					102.048	243.058	235.461	219.677	225.355	214.273	223.93	178.301	230.42	153.851	164.601	211.155	211.32	197.376	191.449	204.56	205.159	88.7492	127.111	95.4368	46.4018	142.058	189.451	85.7211	180.593	32.7543	38.9322
													+DCHK+NGF vs. +DCHMM+NGF	0.9685	-0.49811280 to 2.4351128	No	ns	0.2931					103.111	243.057	234.37	220.16	226.191	212.896	223.98	177.918	230.053	153.886	166.198	209.52	209.947	197.262	190.929	205.204	205.471	90.5651	127.645	96.954	46.1247	141.27	189.162	85.4292	181.225	32.8538	38.2181
																							104.174	243.245	233.697	220.32	226.257	212.111	223.623	177.998	230.284	154.361	167.84	208.051	207.791	196.647	190.382	205.57	205.091	92.4151	128.408	97.4329	46.3694	140.876	188.013	85.3047	181.078	32.655	37.7122
																							105.237	243.487	234.148	221.444	227.954	212.867	222.765	178.82	229.599	155.257	169.523	206.004	205.704	194.506	190.809	207.292	206.011	92.5839	128.403	100.641	45.2406	140.234	189.02	85.9127	179.466	32.8467	37.2271
																							106.3	243.426	234.462	221.552	228.279	212.387	224.23	179.198	228.687	157.621	170.738	204.952	204.06	194.978	190.357	206.701	205.111	95.1947	128.928	100.782	45.8266	139.785	187.669	84.9659	177.742	32.8211	36.4194
																							107.363	243.79	235.064	222.105	229.446	212.015	223.768	179.734	228.151	159.973	171.565	204.036	202.111	193.54	191.062	208.506	204.693	95.8882	128.22	103.014	45.453	138.042	188.611	85.4648	175.748	32.9132	36.6887
																							108.426	244.082	235.006	221.188	230.168	211.254	224.725	180.569	227.049	162.575	172.834	203.09	200.348	193.035	190.429	208.233	203.901	98.2127	129.094	103.81	46.5263	137.581	187.906	84.6736	174.456	32.8824	36.6588
																							109.489	244.228	235.177	221.521	230.349	210.674	225.325	181.429	227.903	164.639	173.096	203.262	200.386	192.784	191.73	208.46	203.15	99.4571	129.162	104.808	47.5081	137.274	188.432	85.6858	174.785	33.1813	37.159
																							110.552	244.203	235.52	221.782	230.816	210.495	225.479	182.053	226.965	166.011	174.381	202.699	200.218	190.4	192.73	209.289	203.57	99.5665	129.867	106.969	48.5276	136.713	189.433	85.9731	174.242	33.2096	37.0683
																							111.615	243.914	235.401	220.493	231.105	209.813	226.29	183.367	225.206	167.731	174.829	201.959	200.553	189.891	194	208.146	203.69	101.449	130.563	106.003	49.3027	136.564	189.052	85.7093	174.038	33.2551	36.8078
																							112.678	243.989	235.667	221.452	232.206	211.329	225.663	185.167	224.626	166.368	177.678	201.307	197.175	185.644	195.489	210.217	204.002	99.4776	129.527	109.629	48.5916	134.795	190.897	87.1235	173.547	33.1526	37.1231
		Fig 9k																					113.741	243.413	235.882	221.449	232.243	210.082	225.112	186.18	222.234	168.228	179.079	200.388	195.496	183.771	195.727	209.847	205.877	100.058	130.505	109.747	49.294	134.742	190.857	86.9702	172.437	33.342	36.5147
			Total CD 13 in lesion										ONE-WAY ANOVA										114.804	243.492	236.157	223.055	232.883	210.336	224.931	188.061	222.338	168.443	180.301	199.341	194.045	181.712	196.035	210.893	206.295	99.3867	130.277	111.135	48.8973	134.841	191.384	87.8172	171.64	32.9765	37.1917
			LNIO only	+ DCHMO / NGF	+ DCHk / NGF	+ DCHMM / NGF							ANOVA table	SS	DF	MS	F (DFn, DFd)	P value					115.867	243.902	235.988	224.079	233.618	209.858	224.489	188.911	221.153	169.374	181.026	198.476	193.03	179.634	195.422	210.808	207.448	98.8006	131.09	112.231	48.2992	135.702	192.161	87.4802	170.852	32.7785	37.2957
			10.5107	5.86793	5.55775	2.2904							Treatment (between columns)	168.435	3	56.1449	F (3, 28) = 58.590075	P<0.0001					116.93	244.331	235.361	224.494	234.318	208.581	225.306	189.695	220.656	171.203	181.493	198.324	192.648	180.625	193.86	210.091	207.899	99.1636	131.524	112.721	47.3416	136.201	191.868	87.5605	171.297	32.7714	37.8664
			9.27611	8.08462	5.99823	3.09956							Residual (within columns)	26.8315	28	0.958266							117.993	244.186	235.461	226.403	234.812	210.389	225.156	190.961	220.973	170.836	183.865	197.994	192.347	181.779	193.382	211.588	207.265	98.7267	131.479	114.789	46.8639	136.661	194.094	88.9666	171.488	32.1855	38.6215
			9.27123	7.53182	6.53634	1.90669							Total	195.266	31								119.056	244.157	234.764	226.688	234.405	209.228	224.11	190.796	220.821	172.407	183.425	198.118	193.308	182.669	191.966	210.861	207.925	99.638	133.048	116.289	47.1549	136.494	194.818	89.1357	171.48	32.5774	39.306
			10.2278	8.58076	3.77114	3.19343																	120.119	244.116	234.315	228.008	234.834	210.19	223.661	191.576	220.378	171.692	184.624	198.077	193.872	182.096	191.199	212.457	207	99.3063	132.489	118.927	46.4116	136.769	197.172	89.9473	172.646	32.3577	39.5807
			8.90508	6.82393	7.13729	2.19869							Bonferroni's multiple comparisons test	Mean Diff.	95.00% CI of diff.	Significant?	Summary	Adjusted P Value					121.182	244.059	233.623	227.989	234.655	208.939	223.152	191.277	218.978	172.36	184.252	198.952	195.562	182.896	189.459	212.109	208.309	99.7244	133.156	119.919	45.7302	137.432	197.294	89.3104	173.727	32.352	39.8956
			7.69153	7.77901	6.43811	3.4922							L-NIO vs. DCHMO	1.34378	-0.045750749 to 2.7333114	No	ns	0.0626					122.245	244.084	233.031	228.009	234.658	208.35	222.814	191.117	217.26	172.369	184.903	198.117	196.184	180.849	188.169	212.695	208.484	99.7446	133.429	121.554	45.828	137.775	199.683	89.8326	175.883	32.4306	40.7581
			6.94054	6.63339	5.96862	2.81489							L-NIO vs. DCHMM	6.14955	4.7600159 to 7.5390780	Yes	****	<0.0001					123.308	243.881	232.667	227.646	234.81	207.78	221.91	191.161	216.521	172.924	184.645	198.157	196.502	179.955	187.103	213.285	209.357	99.3343	134.861	122.951	45.7962	138.843	200.411	89.7873	176.513	32.7126	41.4308
			8.05229	8.82356	5.92798	2.68302							L-NIO vs. DCHK	2.94247	1.5529433 to 4.3320054	Yes	****	<0.0001					124.371	243.79	232.236	226.577	235.798	206.946	221.901	191.705	215.824	173.633	183.886	199.422	197.31	179.56	186.18	212.944	210.733	99.4035	136.857	124.128	45.5618	139.26	201.575	90.4207	177.834	32.9843	41.9086
													DCHMO vs. DCHMM	4.80577	3.4162356 to 6.1952977	Yes	****	<0.0001					125.434	243.537	231.968	227.37	235.888	207.129	221.932	192.631	215.084	172.194	184.011	200.143	198.065	178.314	187.325	213.515	210.571	99.1434	136.288	125.8	44.8736	139.651	203.347	90.519	178.224	33.039	42.1568
													DCHMO vs. DCHK	1.59869	0.20916300 to 2.9882251	Yes	*	0.0173					126.497	243.996	231.895	226.301	235.715	206.397	221.335	193.055	213.62	173.85	182.176	201.043	199.18	178.696	186.812	212.969	211.399	98.587	138.046	128.07	44.7055	139.334	204.982	90.9966	179.196	33.1992	43.1875
													DCHMM vs. DCHK	-3.20707	-4.5966036 to -1.8175415	Yes	****	<0.0001					127.56	243.885	231.996	225.991	235.396	205.701	219.917	193.21	211.855	173.677	180.867	201.755	198.682	178.598	186.684	213.497	211.107	98.6673	139.01	130.222	44.1276	138.094	207.076	91.2198	180.305	32.9871	43.3802
																							128.623	243.97	232.275	225.725	234.926	204.926	218.694	193.394	210.185	174.904	179.03	201.932	199.115	178.843	186.214	213.379	211.87	98.6929	140.531	131.785	43.6923	136.999	208.228	91.5946	181.071	32.6134	43.4534
																							129.686	243.246	232.744	225.686	234.505	204.098	218.167	193.248	208.923	176.698	177.583	202.618	200.058	179.207	185.264	212.938	212.598	98.9632	141.401	133.67	42.7122	136.884	209.156	92.5209	181.877	32.4773	44.0634
																							130.749	242.962	232.565	226.661	233.798	205.433	215.653	192.366	206.281	176.696	176.456	202.127	201.018	177.693	185.811	213.419	212.503	99.0037	142.239	136.932	41.7824	137.163	209.782	92.9214	182.099	31.9665	44.4653
																							131.812	243.163	232.755	225.434	233.843	204.759	214.486	191.507	205.202	179.496	175.969	201.972	201.368	177.87	184.532	213.703	213.041	98.025	145.334	139.357	41.6968	138.004	209.859	93.2583	182.814	32.164	45.3523
																							132.875	243.252	232.362	225.109	233.625	205.678	212.738	190.353	203.774	179.755	176.189	200.945	202.662	176.647	184.225	214.079	213.224	98.0436	147.907	141.585	40.8629	139.63	210.478	93.471	182.985	31.9561	45.4742
																							133.938	243.458	233.016	223.364	233.94	204.983	212.668	189.59	203.371	181.535	175.991	200.527	203.892	177.384	183.506	213.485	213.646	98.1836	151.093	142.849	40.8854	141.077	210.492	93.0045	182.936	32.3156	45.4414
																							135.001	243.288	233.321	222.473	234.423	204.661	212.723	188.813	201.922	181.69	175.896	201.519	204.821	176.43	183.537	214.203	213.867	97.9659	152.656	146.269	39.696	142.455	211.38	92.9301	183.843	32.2646	46.0463
																							136.064	243.124	232.993	222.225	234.921	204.238	212.543	188.387	200.441	179.857	175.99	202.059	204.972	176.107	182.348	214.131	213.781	98.6773	154.805	147.983	39.6622	142.227	212.85	92.4955	183.099	32.3791	46.6
																							137.127	243.071	232.996	220.933	235.043	202.55	212.717	187.468	199.601	182.278	175.759	203.218	204.421	177.383	180.909	213.513	213.918	98.6389	156.77	148.909	39.6933	143.119	214.081	92.3068	182.043	32.6527	47.5218
		Fig 9l																					138.19	242.665	232.586	221.188	235.464	202.44	212.383	187.695	198.301	181.843	176.54	203.538	205.672	177.584	180.615	213.895	213.585	99.3892	158.265	151.136	39.5181	142.605	215.977	92.463	181.421	32.6861	49.0971
			Total CD13 from FBR										ONE-WAY ANOVA										139.253	242.332	232.762	219.969	235.753	200.698	212.693	187.242	198.652	184.4	175.958	204.904	205.517	179.402	179.415	214.093	213.781	99.5659	159.712	152.571	39.4582	142.255	217.032	93.1171	180.822	32.9041	50.5151
			LNIO only	+ DCHMO / NGF	+ DCHk / NGF	+ DCHMM / NGF							ANOVA table	SS	DF	MS	F (DFn, DFd)	P value					140.316	242.083	232.973	220.597	236.21	199.738	213.44	187.781	197.791	184.635	176.377	205.034	207.148	178.792	179.095	213.89	214.07	100.103	161.074	153.36	39.4808	141.309	218.785	93.7164	181.508	33.0528	52.0421
			0.723948	0.419165	1.79343	1.97645							Treatment (between columns)	9.52	3	3.173	F (3, 28) = 15.86	P<0.0001					141.379	241.795	233.164	220.952	236.465	198.883	214.43	188.805	197.103	184.429	177.077	204.598	207.293	178.637	178.659	213.899	214.242	100.83	162.136	153.313	39.5397	140.203	219.277	94.0333	182.223	33.1345	53.0372
			0.469886	0.421065	2.47952	1.28226							Residual (within columns)	5.603	28	0.2001							142.442	241.538	233.319	221.071	236.631	198.117	214.824	189.163	197.575	184.765	176.932	204.827	207.548	179.45	178.24	213.463	214.644	101.505	162.508	152.69	39.6368	140.096	219.2	94.0453	182.843	33.09	52.962
			0.421955	0.802233	1.04222	2.04181							Total	15.12	31								143.505	241.594	233.099	220.847	237.073	198.888	216.083	189.41	197.068	183.429	178.209	204.031	209.28	177.657	177.779	214.345	214.26	102.266	162.934	153.603	39.2033	140.692	220.161	94.4984	184.521	32.8165	54.1973
			0.966481	0.630315	0.753209	1.74874																	144.568	241.785	233.862	220.272	237.118	197.883	216.218	189.859	197.853	184.556	177.142	203.798	209.166	178.418	176.397	214.022	214.227	101.895	162.945	153.111	39.9933	140.721	220.117	94.8925	185.178	32.9589	52.9695
			0.264713	0.741288	1.49249	1.01548							Bonferroni's multiple comparisons test	Mean Diff.	95.00% CI of diff.	Significant?	Summary	Adjusted P Value					145.631	242.496	233.165	220.521	236.651	198.728	217.31	190.445	196.869	185.09	176.806	202.436	210.524	177.171	176.292	214.534	213.956	102.236	164.051	154.155	40.2949	140.399	221.218	95.0473	185.576	33.1561	53.664
			0.356198	0.716882	0.789101	2.32601							L-NIO vs. DCHMO	-0.1551	-0.7901 to 0.4799	No	ns	>0.9999					146.694	242.828	233.249	219.693	235.908	198.272	218.075	190.254	197.754	186.567	175.831	201.912	211.751	176.885	175.359	214.184	214.6	102.098	163.434	152.913	40.71	139.895	221.072	95.2754	186.474	33.3781	53.0294
			0.594157	0.583845	2.00084	1.46748							L-NIO vs. DCHMM	-1.206	-1.841 to -0.5715	Yes	****	<0.0001					147.757	242.941	232.464	218.87	235.329	198.37	218.225	190.217	198.483	187.546	174.859	201.864	212.601	175.951	175.424	213.735	215.167	102.203	163.677	152.325	41.1365	137.755	220.551	95.5345	186.535	33.6138	53.0575
			0.214825	0.93819	2.58553	1.8055							L-NIO vs. DCHK	-1.116	-1.751 to -0.4805	Yes	***	0.0002					148.82	243.317	231.947	218.413	235.485	198.805	219.395	189.242	197.329	186.62	175.306	201.158	214.287	175.162	176.912	214.732	215.452	102.216	164.599	153.358	41.6841	136.134	221.471	96.66	186.983	33.5716	55.0801
													DCHMO vs. DCHMM	-1.051	-1.686 to -0.4164	Yes	***	0.0004					149.883	243.434	231.864	219.624	234.684	197.734	218.651	190.031	199.329	186.669	174.114	201.501	215.677	176.071	177.431	213.376	215.221	102.074	164.222	152.845	42.1435	134.723	221.144	96.7893	186.855	33.9439	54.0528
													DCHMO vs. DCHK	-0.9604	-1.595 to -0.3254	Yes	**	0.0011					150.946	243.32	231.41	220.391	235.001	196.905	219.571	189.075	198.744	184.32	174.304	201.193	215.278	175.738	178.631	213.944	216.015	101.547	164.945	155.145	42.496	133.988	221.967	98.315	186.937	34.053	56.1661
													DCHMM vs. DCHK	0.09093	-0.5441 to 0.7259	No	ns	>0.9999					152.009	243.372	231.524	220.506	235.346	195.279	218.669	188.805	199.743	183.442	173.56	202.02	215.47	176.054	179.337	214.179	216.19	101.309	165.057	156.315	43.0531	133.47	222.626	98.1183	186.286	34.2574	56.3307
																							153.072	243.007	231.482	220.332	235.559	195.115	218.859	188.01	199.263	182.833	174.6	202.026	215.009	176.21	180.953	215.331	217.127	101.081	165.763	158.398	43.6589	132.782	223.405	99.1545	184.663	34.417	57.5943
																							154.135	242.783	231.305	221.119	235.16	194.994	219.501	188.648	199.665	182.728	174.153	201.48	215.444	175.609	181.564	214.816	217.585	100.988	165.483	159.714	44.1796	132.428	223.787	99.6645	183.755	34.4035	57.7819
																							155.198	242.703	231.243	220.948	235.243	194.668	219.76	189.57	200.047	183.294	174.125	201.433	216.177	174.951	183.436	214.382	218.322	101.35	165.82	160.347	44.8816	132.321	224.288	100.392	182.409	34.2226	58.0774
																							156.261	242.703	230.6	220.972	234.86	194.958	220.816	190.589	199.297	180.998	174.989	200.014	215.503	174.058	184.361	214.767	220.228	101.706	166.544	162.317	45.1665	131.65	224.698	101.571	182.215	33.7964	58.75
																							157.324	243.257	230.916	220	235.474	194.8	220.837	190.632	199.009	181.839	175.138	200.684	215.543	174.25	185.097	214.667	220.017	102.292	166.706	162.983	45.987	130.933	224.675	102.402	181.007	33.7611	58.5851
																							158.387	243.717	230.09	220.275	234.733	193.751	221.439	191.753	199.953	180.617	175.961	200.346	215.711	174.536	185.692	214.593	221.03	103.126	165.859	164.719	46.109	130.295	225.425	103.071	180.965	33.6347	58.6859
																							159.45	243.856	229.472	219.479	234.801	192.86	221.492	193.686	199.8	179.959	176.242	200.233	215.382	175.401	185.842	213.601	220.933	104.314	165.008	166.237	46.3388	130.915	226.166	103.194	180.726	33.6502	58.2682
																							160.513	244.064	229.212	219.654	235.1	192.136	220.899	195.309	199.958	180.395	176.133	200.671	215.944	177.134	185.722	212.9	220.576	104.946	164.728	167.638	46.4615	131.014	225.812	103.814	179.858	33.965	58.0301
																							161.576	244.31	228.824	218.668	235.174	191.007	221.556	195.419	198.882	178.356	177.537	198.852	214.457	176.83	188.063	213.334	222.07	106.691	166.013	170.026	46.5603	131.348	226.283	105.135	179.329	33.5635	59.3708
		Fig 9m																					162.639	244.365	228.72	218.605	235.899	190.658	220.541	196.871	198.139	179.458	176.646	197.949	214.056	178.199	187.986	212.503	221.711	107.528	166.351	170.714	46.7692	132.197	225.364	105.845	177.767	33.474	58.7376
			% Striatum that is Neuropil in lesion center section										ONE-WAY ANOVA										163.702	243.781	228.706	218.368	236.096	190.778	220.166	196.639	197.928	178.661	177.305	195.751	214.284	178.026	189.296	211.91	223.356	109.275	167.2	171.616	46.9041	133.468	226.148	106.763	177.103	33.0983	59.5787
			LNIO only	+ DCHMO / NGF	+ DCHk / NGF	+ DCHMM / NGF							ANOVA table	SS	DF	MS	F (DFn, DFd)	P value					164.765	243.759	228.956	218.513	236.494	189.548	219.73	196.988	198.811	179.498	176.972	194.66	213.119	180.012	189.702	211.762	224.093	110.335	166.872	172.934	46.9139	134.791	226.308	107.698	176.194	32.8573	59.7663
			80.0084	77.5448	79.5531	49.6248							Treatment (between columns)	2220.64	3	740.212	F (3, 28) = 44.353565	P<0.0001					165.828	243.824	229.48	218.441	236.184	188.467	219.501	195.389	198.985	179.841	177.387	193.145	213.121	180.596	191.252	212.019	224.433	112.427	166.665	173.933	47.1597	135.398	226.853	108.928	176.004	32.7489	60.6003
			74.4491	75.8736	79.4715	57.8721							Residual (within columns)	467.289	28	16.6889							166.891	243.577	229.512	217.908	236.436	187.619	219.289	194.447	198.543	179.434	177.578	192.08	213.156	180.828	192.398	211.839	224.822	114.474	166.756	174.655	47.4284	135.629	227.297	110.04	176.028	32.3612	61.1213
			78.5065	79.039	74.0456	58.9907							Total	2687.93	31								167.954	243.936	229.577	217.913	236.337	186.477	218.996	194.789	198.176	178.97	177.289	192.088	213.224	181.777	192.111	211.384	224.349	116.288	165.674	175.708	47.4045	135.478	226.971	110.527	175.507	31.6813	61.1049
			72.2643	72.317	75.0074	61.1637																	169.017	243.879	229.46	217.26	235.903	185.197	218.756	193.625	197.789	177.429	179.089	192.611	212.919	180.941	192.976	211.56	224.615	117.657	166.498	176.886	47.1671	135.352	227.862	111.09	175.587	31.2313	62.2897
			81.8329	72.0493	66.9027	59.704							Bonferroni's multiple comparisons test	Mean Diff.	95.00% CI of diff.	Significant?	Summary	Adjusted P Value					170.08	243.736	229.11	217.488	235.753	184.467	218.601	193.229	196.289	176.984	179.549	193.499	212.111	180.726	192.17	211.499	223.546	118.556	166.119	177.406	47.4407	134.991	227.794	111.754	175.268	30.9179	63.4915
			80.5935	71.1322	66.6822	55.5782							L-NIO vs. DCHMO	3.68045	-2.1183583 to 9.4792658	No	ns	0.4941					171.143	243.447	229.02	217.249	235.288	184.079	217.44	191.908	195.492	176.127	180.631	193.993	211.271	180.43	192.735	211.76	223.501	119.009	166.732	177.917	47.5344	135.153	228.318	112.223	175.084	30.6567	64.4526
			77.8553	74.2998	68.8365	56.5049							L-NIO vs. DCHK	6.01724	0.21842418 to 11.816048	Yes	*	0.0385					172.206	243.09	228.869	217.146	234.726	184.441	217.606	192.053	194.85	176.408	181.165	194.976	211.215	180.041	192.427	210.678	223.59	119.752	166.482	178.757	46.9112	134.959	228.435	112.45	175.043	30.2898	65.3914
			79.5712	73.3818	66.4444	51.0669							L-NIO vs. DCHMM	21.822	16.023182 to 27.620806	Yes	****	<0.0001					173.269	242.537	228.983	217.335	233.858	184.214	217.148	191.642	193.38	177.487	181.912	194.684	210.156	180.305	193.947	210.715	224.04	120.298	166.451	179.278	46.9439	134.601	228.788	112.883	175.37	30.0452	67.3025
													DCHMO vs. DCHK	2.33678	-3.4620296 to 8.1355946	No	ns	>0.9999					174.332	241.968	229.129	217.14	233.787	184.295	216.341	191.976	190.95	177.809	183.425	195.025	210.22	179.181	195.214	210.715	224.806	121.217	168.02	179.707	46.5315	134.577	228.916	112.646	175.805	29.9976	66.7497
													DCHMO vs. DCHMM	18.1415	12.342728 to 23.940352	Yes	****	<0.0001					175.395	241.772	229.27	217.544	233.325	183.627	216.301	192.323	189.052	178.618	184.714	194.958	208.576	178.803	196.358	210.48	224.726	122.184	167.317	179.561	46.7966	133.647	229.587	113.616	175.587	29.7869	69.6145
													DCHK vs. DCHMM	15.8048	10.005945 to 21.603570	Yes	****	<0.0001					176.458	241.552	229.11	217.938	233.264	183.456	214.862	191.883	186.503	178.981	186.17	195.458	208.141	177.578	196.73	210.564	225.196	123.64	169.559	181.019	46.7403	134.216	229.925	114.629	176.142	29.8248	69.6201
																							177.521	241.47	229.154	218.615	232.79	183.293	213.033	192.703	186.043	178.132	186.682	195.71	207.045	176.764	196.642	209.381	224.764	125.511	169.668	181.203	46.8061	135.256	229.641	114.993	176.482	29.5524	70.119
																							178.584	241.199	229.603	219.662	232.086	183.056	211.474	192.882	185.325	177.608	187.462	195.811	205.843	176.561	196.477	208.857	224.428	126.966	170.101	181.538	46.6553	135.559	229.905	115.503	176.838	29.1521	71.1317
																							179.647	240.928	229.769	219.709	232.085	183.942	210.441	192.908	184.515	176.346	189.917	195.182	205.566	175.925	196.625	208.822	225.181	127.007	171.943	182.525	47.2604	135.368	230.52	116.024	177.596	29.5461	70.7472
																							180.71	241.18	229.84	220.945	231.643	183.512	210.091	192.835	184.94	175.994	190.338	196.038	203.901	176.329	195.87	208.198	224.391	128.481	170.709	182.291	47.6488	135.896	230.193	117.234	177.8	29.4271	71.7388
																							181.773	240.868	229.531	220.908	232.265	184.917	209.304	191.657	184.698	175.574	192.642	195.19	203.255	175.161	196.639	208.309	224.523	129.138	172.536	183.746	48.1283	136.102	229.939	118.031	178.311	29.6035	72.0276
																							182.836	241.006	229.773	221.524	232.304	184.884	208.608	191.058	184.692	174.797	194.452	195.418	203.341	174.516	196.694	207.655	223.737	130.175	172.622	184.556	48.7651	136.617	229.044	118.776	178.513	29.6898	72.6349
																							183.899	240.76	230.444	221.274	232.621	184.971	208.167	190.243	184.833	173.784	197.037	194.931	202.976	174.091	197.59	207.655	223.507	131.067	173.79	186.014	49.0877	135.603	228.893	120.37	179.066	29.7083	73.8976
																							184.962	240.993	230.474	220.621	232.83	185.028	207.501	189.764	185.154	172.579	199.633	194.398	203.456	172.598	197.554	206.996	223.323	131.745	175.082	186.976	49.7636	135.234	228.338	120.378	179.668	30.309	74.0906
																							186.025	240.969	230.94	220.958	232.603	184.589	207.652	189.7	186.62	171.534	201.472	194.582	203.428	172.227	197.94	205.885	222.874	132.598	174.758	187.198	49.9282	135.236	227.578	121.474	179.7	30.2146	75.1729
																							187.088	241.285	230.677	220.757	232.615	186.052	207.415	188.585	186.331	169.935	203.913	193.289	203.415	170.301	198.509	205.155	223.925	132.872	177.529	188.293	50.362	134.306	226.608	121.813	179.835	30.6291	75.591
																							188.151	241.198	230.803	220.849	231.904	186.211	207.2	188.728	187.197	169.517	205.137	193.495	204.841	170.773	199.133	204.642	223.508	133.855	176.805	187.813	50.2628	134.637	226.562	122.194	181.087	30.5194	75.9378
																							189.214	241.18	230.013	220.177	231.718	187.095	207.766	188.279	186.841	168.302	206.727	192.49	205.271	170.29	199.348	204.243	223.853	133.69	177.973	188.419	50.6686	133.748	226.216	122.588	181.509	30.5085	76.574
																							190.277	241.351	229.438	219.75	232.085	188.23	208.378	187.29	186.755	167.254	207.71	192.695	206.072	170.049	199.344	204.36	223.426	135.44	177.496	188.821	51.0262	134.16	226.07	122.4	181.8	30.1285	75.7465
																							191.34	241.412	228.343	219.644	232.363	188.196	208.202	186.809	187.382	166.564	208.496	192.576	204.444	169.698	199.426	204.193	223.918	135.411	177.719	188.328	51.3963	134.69	225.665	123.347	182.012	30.1123	75.7675
																							192.403	241.306	227.606	218.625	232.949	189.116	207.416	184.945	187.24	165.478	210.276	192.19	203.473	168.694	199.04	204.876	224.526	135.488	180.763	189.098	51.8081	134.292	225.162	123.491	181.124	30.482	75.7636
																							193.466	240.434	227.204	217.879	232.215	188.813	205.545	183.332	187.445	166.519	210.994	193.134	202.873	167.22	200.423	205.64	223.573	136.581	180.162	189.429	51.5717	134.589	224.868	124.511	180.668	30.8234	74.568
																							194.529	239.954	226.401	217.752	233.075	188.678	204.82	182.53	186.822	167.05	212.66	193.31	201.072	166.144	200.174	205.515	224.269	136.754	182.859	189.819	51.8031	133.915	224.091	125.211	179.295	31.1822	75.0995
																							195.592	239.401	226.372	218.186	233.321	187.798	203.151	182.303	187.032	168.197	213.494	192.627	200.137	166.376	200.741	204.675	223.991	138.402	182.593	190.088	51.7221	134.833	223.633	125.653	178.776	31.0993	74.7052
																							196.655	239.063	225.691	218.122	233.444	187.324	201.981	182.66	187.106	168.364	214.559	192.135	198.328	165.668	201.095	204.324	224.145	139.122	183.317	189.847	51.5854	135.156	224.103	127.058	178.244	31.1246	75.0138
																							197.718	238.985	225	217.81	233.17	187.327	201.539	183.136	186.721	167.941	215.147	191.48	197.266	166.409	201.315	203.994	224.685	139.285	184.264	190.002	51.0998	134.001	225.175	128.077	177.696	30.9117	75.189
																							198.781	238.577	224.653	218.336	233.486	186.329	200.377	182.572	187.164	168.722	215.382	190.743	197.268	165.503	201.916	203.474	223.291	141.692	183.982	189.527	50.8533	135.162	225.151	127.137	176.039	30.5776	75.007
																							199.844	238.203	223.817	218.146	233.415	185.861	200.68	182.292	187.627	168.159	216.009	190.141	195.939	166.119	201.668	203.408	223.903	142.081	185.171	189.97	50.6936	134.341	224.976	127.405	175.177	30.5191	76.514
																							200.907	237.597	223.465	218.107	232.919	186.035	199.443	182.167	188.966	168.108	216.332	190.268	195.514	165.343	201.774	202.786	222.967	144.72	183.984	190.107	50.6059	135.233	225.401	127.032	173.757	30.2977	76.3154
																							201.97	237.294	223.308	217.627	232.157	186.569	198.515	183.114	189.494	167.643	216.117	189.693	194.909	165.756	201.889	201.595	223.109	145.558	184.404	190.512	50.8036	135.503	225.157	127.625	173.855	30.0546	76.652
																							203.033	236.693	222.692	217.467	231.351	187.461	197.572	183.44	189.426	167.901	216.437	189.715	194.087	165.565	201.333	200.592	222.258	147.781	184.05	190.621	51.1539	135.799	224.969	128.189	172.951	30.1561	76.5367
																							204.096	236.994	222.075	217.518	230.559	188.523	195.724	183.606	190.039	168.266	215.692	188.572	193.558	164.833	200.773	199.089	221.96	149.627	184.443	190.433	51.5427	137.083	224.194	128.112	171.137	30.2773	75.519
																							205.159	237.719	221.064	217.318	229.476	189.471	194.942	184.067	189.236	167.921	215.494	187.177	191.074	164.655	200.662	198.523	223.216	149.718	185.332	191.445	52.2477	136.128	223.823	129.335	171.463	30.642	75.4579
																							206.222	238.815	221.013	218.219	229.204	190.411	191.889	184.228	188.958	167.704	214.812	187.186	190.329	163.337	199.853	196.916	223.696	151.089	184.534	190.252	51.9785	136.866	222.079	129.358	170.234	30.6851	74.3654
																							207.285	239.642	220.647	218.546	228.677	190.913	191.257	184.543	188.936	167.457	214.655	185.645	187.908	161.623	199.515	196.512	224.585	150.809	185.371	191.029	52.819	135.659	220.787	130.854	170.203	30.7077	74.0709
																							208.348	240.14	219.889	218.562	228.737	191.759	190.373	184.107	188.965	167.181	214.317	185.029	187.427	160.034	199.592	195.642	225.038	151.631	185.083	190.792	52.7886	135.284	219.191	131.409	168.963	30.8335	73.7151
																							209.411	239.995	220.317	219.321	229.069	193.072	189.117	183.483	189.952	166.253	214.272	185.206	189.181	158.217	200.189	195.213	225.199	154.442	184.494	191.458	52.4901	134.973	218.044	131.14	168.119	30.2344	73.8625
																							210.474	240.143	219.846	219.383	228.462	192.81	189.3	183.988	190.455	166.081	214.474	184.348	187.073	157.651	200.779	195.382	226.247	153.638	185.166	191.4	53.0113	133.541	217.345	132.859	169.25	30.5563	74.9436
																							211.537	240.292	219.492	220.211	228.269	193.972	188.37	183.956	191.359	164.943	214.21	186.049	187.595	156.919	201.578	195.114	226.594	154.339	183.387	191.663	52.5793	133.906	217.524	132.669	169.569	29.9418	73.665
																							212.6	240.359	219.202	220.676	228.052	193.51	187.87	182.927	191.748	164.704	214.63	184.657	186.746	156.162	201.833	194.631	226.811	155.1	184.073	192.03	52.9789	133.032	215.291	134.262	168.68	30.2878	75.041
																							213.663	240.227	218.803	220.386	227.879	194.062	186.986	182.385	190.834	163.932	214.274	185.82	187.029	155.206	201.797	194.108	226.716	156.232	183.373	191.73	52.411	133.059	212.918	134.3	168.416	30.2739	74.7986
																							214.726	239.864	218.702	220.092	227.883	194.124	185.792	181.641	190.758	163.41	213.281	185.58	187.275	154.359	201.739	193.941	226.332	157.93	183.229	191.593	52.3092	133.63	210.574	134.892	167.643	30.3394	74.8225
																							215.789	239.607	218.075	219.463	227.071	194.906	185.358	181.115	190.147	162.703	212.476	185.319	185.49	154.59	202.629	194.643	225.736	158.741	183.835	192.463	53.0863	132.984	208.499	136.644	167.752	30.3515	74.9078
																							216.852	239.485	217.916	219.134	226.358	196.023	184.425	180.464	190.642	161.53	212.032	185.19	187.201	152.943	202.881	193.862	224.35	160.994	183.337	192.4	52.6632	133.885	206.21	136.8	166.886	30.4459	74.0753
																							217.915	239.452	217.052	219.128	225.336	195.516	183.724	180.604	189.693	161.935	211.83	183.57	185.405	152.154	203.192	193.727	223.942	160.766	184.86	193.065	53.259	132.653	204.328	138.738	167.341	31.2965	74.1674
																							218.978	239.485	216.88	219.133	224.971	196.748	183.257	180.544	189.304	160.833	211.255	183.691	185.223	151.858	202.501	192.856	223.507	161.765	184.662	193.379	52.976	132.583	203.264	139.542	167.838	31.6536	73.3748
																							220.041	239.408	216.843	219.722	225.087	196.546	182.71	179.215	188.781	160.217	210.393	183.81	184.53	151.76	202.238	192.281	223.478	162.133	184.958	194.425	53.429	131.954	201.117	140.435	168.418	31.8883	72.2306
																							221.104	239.705	216.986	219.661	225.602	197.227	182.407	178.502	188.934	157.945	209.288	184.244	182.943	151.468	200.896	192.237	223.635	162.933	185.196	195.235	53.6262	131.533	199.814	141.226	168.843	31.9283	70.9258
																							222.167	239.905	217.423	220.197	226.173	198.305	182.464	176.303	188.628	156.842	207.851	184.379	183.251	150.512	199.301	192.389	223.167	164.486	184.559	195.805	53.6823	132.004	198.138	140.918	167.391	31.5963	69.9084
																							223.23	239.711	217.369	220.589	226.124	198.469	182.434	174.144	187.922	156.44	206.904	183.721	181.553	149.401	198.382	191.773	222.539	164.353	184.497	196.495	54.4642	131.466	195.714	141.528	166.673	31.4443	69.8928
																							224.293	240.093	217.529	219.709	225.967	200.26	181.692	172.983	188.395	154.628	204.633	183.042	182.786	148.647	196.993	191.215	221.562	165.752	183.665	196.891	54.9091	132.955	195.528	140.875	164.682	30.6364	68.4084
																							225.356	240.016	217.109	219.584	225.343	200.591	181.737	172.101	188.854	154.147	204.016	182.819	180.726	148.771	196.164	190.135	221.338	164.87	183.757	197.537	55.9082	132.2	194	141.885	164.996	30.7479	68.4275
																							226.419	239.758	216.295	218.992	225.54	201.946	181.521	171.204	189.211	153.252	202.073	182.315	180.168	148.933	194.147	189.482	221.461	165.031	183.632	197.721	56.1169	132.405	192.996	142.365	164.25	30.6069	68.0608
																							227.482	239.523	215.225	219.124	225.435	202.917	181.77	170.19	189.235	152.77	202.072	182.233	178.762	148.923	193.246	189.1	221.384	164.837	182.89	197.68	56.6019	131.409	192	142.643	163.671	30.7392	68.0665
																							228.545	239.417	214.498	219.33	225.514	203.799	182.07	168.453	189.593	153.171	202.639	182.776	178.534	148.154	192.681	188.879	220.498	164.497	181.826	197.831	56.7989	130.979	190.345	142.584	162.599	30.8635	67.5208
																							229.608	239.08	213.668	219.164	225.542	205.236	182.077	167.831	191.311	152.313	203.008	182.517	176.928	147.682	192.351	189.003	219.799	163.653	181.881	198.149	57.1422	131.057	189.799	143.316	161.778	30.9226	66.9442
																							230.671	239.227	213.333	218.93	225.706	205.53	183.288	167.401	191.823	152.605	204.148	183.486	176.882	147.037	192.153	188.779	219.329	162.842	181.091	197.506	56.8961	130.727	188.848	143.003	162.067	31.621	67.6934
																							231.734	239.135	212.686	218.881	225.745	206.811	183.626	167.562	193.521	152.907	203.365	182.882	177.339	145.641	190.909	188.689	218.018	162.907	180.501	198.123	56.8113	131.156	188.248	142.756	160.676	32.1264	66.4625
																							232.797	239.064	212.363	218.666	226.097	206.948	184.112	167.454	193.988	152.673	203.798	183.121	175.969	146.16	190.437	188.975	216.603	162.449	180.361	197.851	57.1314	131.244	187.358	143.053	161.56	32.6524	65.6241
																							233.86	238.601	212.31	218.975	226.286	207.596	183.157	167.567	195.774	152.387	204.194	183.477	176.244	145.212	190.262	188.365	215.25	161.733	179.823	197.62	57.5136	131.62	186.091	142.759	160.909	32.8952	64.0743
																							234.923	238.424	211.881	218.963	226.501	209.339	183.846	167.232	197.019	151.253	203.13	182.963	175.53	144.175	188.792	188.165	214.693	162.514	179.02	198.061	57.6253	132.154	184.639	142.651	160.31	33.5341	63.465
																							235.986	238.039	211.351	218.245	226.904	208.79	184.12	166.435	197.018	151.339	204.224	183.682	173.035	143.438	189.473	188.018	213.928	162.721	179.102	197.92	58.8051	131.752	182.853	143.398	160.322	34.4791	63.7716
																							237.049	237.377	210.284	218.446	226.741	210.096	184.771	165.76	198.327	149.691	201.961	182.746	173.239	142.078	187.957	187.249	213.245	162.691	177.988	197.367	58.8947	132.358	181.752	143.941	159.873	34.7489	63.7705
																							238.112	236.514	209.954	218.666	226.879	210.024	184.478	164.478	198.558	148.084	201.958	183.714	171.436	141.949	186.974	186.611	212.134	162.809	178.738	195.855	59.6245	132.245	180.286	145.37	160.312	35.7106	63.7649
																							239.175	235.58	209.739	219.049	226.426	210.478	183.485	163.082	198.619	148.016	199.863	182.502	172.339	139.531	187.108	185.961	211.72	162.947	178.02	194.578	59.3764	132.158	178.79	145.441	158.52	36.2914	64.8271
																							240.238	235.468	209.639	219.924	225.851	211.086	183.641	161.265	198.473	146.849	198.953	181.901	171.115	139.129	184.428	184.452	211.126	162.875	178.397	193.732	59.603	131.666	177.822	146.651	158.224	37.5988	65.2666
																							241.301	234.689	209.192	220.247	225.339	210.014	183.237	160.821	197.664	146.99	198.684	181.65	171.019	138.725	184.666	182.886	210.667	162.74	178.406	192.108	59.3763	130.995	177.985	147.1	157.034	38.7604	65.9578
																							242.364	234.59	209.287	220.215	224.702	211.238	182.951	159.212	197.754	145.748	198.147	180.429	172.421	136.915	183.636	181.221	210.013	162.991	178.183	190.833	59.195	130.893	177.564	148.057	155.524	39.5735	65.9693
																							243.427	234.391	208.538	220.434	224.096	210.476	183.206	159.366	196.622	144.369	198.41	180.319	170.837	137.936	183.718	180.917	209.291	163.224	178.717	190.293	59.2207	130.397	178.86	149.273	156.078	41.204	66.6232
																							244.49	234.452	208.47	219.918	223.088	210.593	182.816	158.901	195.674	143.516	197.338	178.08	171.856	136.497	183.574	179.544	209.401	163.073	178.168	189.991	58.6559	130.837	178.254	149.837	154.284	41.2756	66.2478
																							245.553	234.972	207.941	219.898	222.436	210.342	181.806	158.501	194.141	142.129	197.297	177.432	170.593	136.968	182.476	178.689	209.416	162.586	179.011	190.292	59.1282	130.42	178.183	151.077	154.1	42.2677	66.9982
																							246.616	235.045	207.987	219.853	221.641	210.86	180.522	158.04	192.444	141.735	196.718	176.131	170.971	135.599	182.106	176.718	209.519	162.039	180.059	189.698	59.1813	130.162	176.621	151.389	152.663	42.5549	67.6958
																							247.679	235.287	208.319	219.892	221.431	211.617	179.819	158.302	191.952	140.332	196.558	174.892	171.132	133.981	180.552	175.088	209.732	161.149	181.156	188.961	59.2473	130.504	175.06	152.379	150.676	43.2098	68.5125
																							248.742	235.587	207.828	219.906	221.214	211.052	179.147	158.203	190.209	140.955	197.236	174.177	169.852	134.83	180.736	174.362	209.691	160.643	183.195	187.616	59.7405	129.444	175.528	153.333	150.851	44.3261	69.8852
																							249.805	235.774	208.355	219.645	220.953	211.54	178.925	157.491	191.24	141.558	196.234	172.506	171.163	131.869	180.746	172.322	209.793	160.04	183.204	186.296	59.1499	130.159	173.948	153.577	147.927	44.8354	70.2983
																							250.868	235.984	208.268	219.647	220.786	211.154	178.285	156.621	190.716	141.59	196.296	171.508	169.782	131.273	180.487	172.044	210.277	159.549	184.486	184.973	59.3863	129.727	173.413	154.693	147.535	45.2583	71.3318
																							251.931	236.15	208.056	219.668	220.839	211.74	177.711	156.213	191.513	140.918	195.804	170.772	169.731	128.179	179.303	170.925	210.456	159.435	185.56	184.26	59.5273	130.425	170.772	156.144	145.366	45.3589	71.9731
																							252.994	236.048	207.145	219.722	221.022	211.101	177.111	155.309	191.841	141.375	194.319	169.494	170.935	125.976	178.734	169.988	210.82	158.91	186.359	183.421	59.1716	131.321	168.412	156.556	141.905	45.3524	72.8591
																							254.057	235.992	205.917	219.939	221.339	210.091	176.622	155.003	190.417	141.031	193.904	168.734	170.806	125.953	179.146	169.949	211.019	158.905	188.482	182.396	59.8528	130.762	166.896	157.848	142.291	45.4847	73.9885
																							255.12	235.703	205.317	219.749	221.43	210.643	176.879	153.57	191.249	141.938	191.863	167.912	172.213	123.281	178.372	169.521	211.437	158.12	188.029	181.071	59.272	132.333	161.734	157.477	137.898	46.0399	74.3783
																							256.183	235.501	204.592	220.414	221.189	210.144	176.347	153.449	189.855	140.643	191.277	167.444	171.655	123.239	178.773	168.965	211.108	158.671	188.229	179.385	59.8201	131.954	158.751	158.836	138.589	46.2833	75.0885
																							257.246	235.101	204.413	220.58	221.488	209.947	177.166	151.851	191.096	140.838	190.317	166.061	172.409	120.99	178.345	167.622	210.773	158.859	187.164	177.688	59.5679	132.607	153.456	158.55	135.004	47.0615	76.0457
																							258.309	234.407	204.382	221.432	221.002	209.121	176.914	150.566	190.82	140.481	189.989	165.324	173.209	120.196	178.091	165.495	210.533	159.258	187.435	176.094	59.8728	132.361	150.145	158.667	133.976	48.1694	76.9745
																							259.372	233.61	204.045	221.644	220.728	208.463	177.27	149.388	191.143	139.719	190.024	164.63	173.662	119.977	177.955	164.01	210.606	159.478	186.878	175.31	60.0183	131.923	146.414	159.315	133.25	49.218	78.3908
																							260.435	232.553	204.285	221.452	220.681	208.907	177.15	148.8	191.649	139.578	190.039	164.136	174.559	117.007	175.793	161.381	210.84	159.692	185.994	174.115	59.6319	132.488	141.815	159.19	129.858	50.4169	78.3146
																							261.498	231.9	204.142	221.151	220.06	208.256	177.641	149.084	191.131	138.535	191.078	163.097	174.319	116.818	175.559	159.798	211.015	160.373	186.097	174.494	59.9681	132.116	140.821	160.378	131.002	51.3026	79.0268
																							262.561	231.436	204.21	220.256	220.008	208.007	179.026	148.481	191.84	138.285	190.069	161.968	174.992	113.678	173.747	158.356	211.036	160.711	185.144	174	59.6967	132.867	139.279	160.51	127.774	52.6651	79.5349
																							263.624	231.65	203.445	219.789	219.761	206.807	179.576	148.852	191.746	138.472	189.619	161.354	174.966	113.422	174.058	156.212	210.312	161.212	185.214	173.408	59.5454	133.036	137.279	160.866	127.008	53.1764	79.2816
																							264.687	231.258	203.252	219.139	219.737	206.97	180.566	148.547	192.765	137.576	188.902	160.064	173.916	111.622	172.323	155.097	209.914	161.674	183.614	173.547	59.536	133.213	136.777	161.636	127.325	53.4601	79.0731
																							265.75	230.784	202.948	217.698	219.49	206.976	180.476	147.53	193.284	137.997	187.928	160.176	173.672	108.825	170.429	153.653	209.613	162.305	182.55	173.176	58.8824	134.179	134.908	161.31	124.252	54.5286	79.4037
																							266.813	230.735	202.128	217.042	219.406	205.751	180.234	147.453	193.298	137.405	187.632	159.463	172.657	110.212	170.906	152.9	209.501	162.022	181.882	173.089	59.4406	134.013	133.512	162.228	126.556	54.0769	79.7232
																							267.876	230.367	203.032	215.53	219.153	206.611	180.106	145.014	192.867	137.515	186.852	158.907	172.629	106.786	168.705	152.438	209.593	161.256	180.034	173.18	58.545	134.996	132.74	161.388	122.227	55.1417	80.7292
																							268.939	230.385	202.928	215.387	218.315	205.447	179.587	145.293	191.594	137.611	187.581	157.713	171.906	108.324	170.26	151.434	209.858	161.612	179.319	173.095	58.5233	135.4	130.876	161.711	123.178	54.9652	80.8609
																							270.002	229.825	203.076	214.898	217.243	205.847	179.104	145.001	191.684	136.515	188.188	157.12	170.867	108.016	167.714	150.301	210.306	161.648	177.202	175.022	58.2311	136.337	129.554	161.834	121.723	55.1919	80.4701
																							271.065	229.047	203.475	214.081	217.214	205.155	178.259	144.053	189.444	137.197	187.563	156.039	170.834	107.015	167.454	150.384	209.516	161.38	175.644	174.942	57.9331	137.272	129.442	161.37	120.924	55.7068	80.5533
																							272.128	228.866	203.086	213.782	217.008	204.074	177.189	143.943	188.602	136.074	188.016	156.236	170.306	108.612	167.058	149.913	209.537	161.7	174.263	176.242	57.9765	137.473	128.499	161.762	121.697	55.9868	80.1261
																							273.191	228.278	203.568	212.012	216.925	203.913	175.736	142.618	186.913	136.321	187.676	156.603	170.793	105.731	165.899	148.85	209.399	161.406	171.883	176.987	57.2903	138.504	127.598	161.459	118.783	57.0456	80.8646
																							274.254	229.097	203.013	211.575	217.035	203.069	174.541	143.968	185.998	135.433	188.714	155.401	170.599	107.712	167.237	147.868	209.888	162.218	171.378	177.415	57.4312	138.111	127.276	162.528	120.213	56.9808	80.6723
																							275.317	228.598	202.659	209.404	216.854	202.68	174.804	141.74	184.542	133.977	187.674	154.594	171.298	106.011	166.256	146.18	210.02	162.915	169.148	177.825	56.9443	138.894	127.001	161.677	117.19	58.3001	81.9223
																							276.38	229.225	201.539	209.861	217.765	201.418	173.482	141.141	183.642	133.382	187.12	153.37	170.288	107.667	166.492	145.382	209.41	163.363	168.542	177.06	57.3876	138.873	127.169	161.63	117.186	58.2094	82.5666
																							277.443	228.769	200.621	209.768	217.973	200.688	171.98	139.415	182.602	131.414	187.018	151.95	169.379	108.266	166.531	144.299	208.647	163.314	167.635	177.206	57.2894	139.398	125.774	161.278	116.722	58.4026	83.7147
																							278.506	228.741	200.224	209.139	217.933	201.137	170.961	138.231	182.156	129.53	186.97	151.083	167.045	108.556	165.257	143.449	207.945	163.938	167.088	176.905	57.0815	140.044	123.894	160.765	114.596	58.4736	84.7427
																							279.569	228.546	198.915	209.699	218.309	199.889	169.357	137.842	181.039	127.85	187.195	150.019	165.793	111.396	167.501	143.443	207.53	164.58	166.575	176.482	57.6076	140.713	122.596	161.334	115.472	58.2495	84.6186
																							280.632	228.03	199.225	210.167	217.793	200.3	168.575	136.186	180.067	127.002	186.536	149.899	164.977	109.625	167.001	142.155	206.644	163.278	163.394	176.665	57.537	141.858	121.749	160.34	113.225	58.7228	85.9769
																							281.695	228.267	198.668	210.68	217.085	199.602	167.528	135.871	179.627	125.235	185.945	148.858	165.296	110.539	168.165	140.991	206.065	163.447	161.699	176.344	58.035	142.635	120.5	160.959	113.612	58.9624	85.6661
																							282.758	228.137	198.059	210.547	216.348	199.34	166.659	135.138	178.915	125.347	185.361	149.488	164.465	110.618	167.562	139.393	205.765	162.87	159.683	176.658	57.9306	144.208	119.773	160.761	111.627	59.5173	85.8236
																							283.821	228.554	198.006	209.565	215.944	199.203	164.254	134.188	179.893	125.162	185.459	149.537	163.358	109.442	166.155	137.334	205.069	162.741	157.625	176.979	58.0185	145.057	118.619	161.033	110.041	60.0286	86.4255
																							284.884	228.421	197.737	208.954	215.63	198.11	163.322	133.45	178.664	124.705	185.474	149.036	163.203	110.442	168.305	136.619	204.941	162.21	156.753	176.563	58.5376	146.165	118.101	161.329	110.353	60.7432	85.7457
																							285.947	228.802	197.581	207.792	215.295	197.52	162.163	132.488	178.025	124.241	185.427	149.336	162.599	107.659	167.626	134.033	204.121	161.198	156.166	177.462	58.7524	147.181	117.038	160.752	108.921	61.4823	86.7067
																							287.01	229.742	197.143	206.943	215.475	196.558	161.231	132.291	176.963	122.929	186.036	148.88	162.988	107.912	168.684	133.58	203.546	161.477	155.031	176.695	59.0451	148.848	116.153	161.552	109.931	62.2145	85.5443
																							288.073	230.082	196.851	204.757	215.3	196.868	159.323	131.735	177.16	122.684	186.881	149.536	163.067	104.722	167.264	131.606	202.284	160.56	153.975	176.856	58.5838	150.593	113.918	160.903	108.251	63.6304	86.2713
																							289.136	230.127	196.437	204.056	216.346	195.747	157.912	131.64	176.014	121.859	187.232	149.091	162.256	103.764	168.807	130.326	201.004	159.421	153.523	176.064	59.0265	151.662	114.099	160.864	108.853	64.2797	86.5879
																							290.199	229.556	196.156	202.302	216.648	195.43	156.513	131.607	174.765	121.741	187.564	148.868	163.009	104.001	169.155	129.588	199.793	158.639	152.507	175.71	59.0896	153.569	112.392	160.687	107.735	65.1611	86.6995
																							291.262	229.492	195.489	201.045	216.684	195.555	154.032	131.343	175.576	120.287	188.791	148.049	162.249	103.011	169.434	126.969	197.877	157.838	151.343	176.153	59.2915	154.339	112.071	160.068	108.078	65.9355	87.0342
																							292.325	229.774	194.439	199.227	216.24	195.969	153.199	131.351	176.362	118.727	190.806	147.377	162.94	103.949	170.241	124.877	196.53	158.233	151.071	176.038	59.4319	155.694	111.286	160.824	108.859	66.4194	85.9756
																							293.388	229.391	194.211	198.798	216.102	195.538	151.467	131.38	175.337	118.727	191.514	146.659	163.475	103.037	170.208	124.353	195.462	156.668	149.942	175.844	59.4991	156.936	110.57	159.225	107.606	66.4797	87.0273
																							294.451	229.593	194.241	197.974	216.084	195.013	150.611	131.64	175.441	117.527	192.286	145.689	163.842	102.88	170.295	123.795	194.737	156.922	149.277	176.427	59.6238	158.595	109.346	159.382	108.702	66.5205	87.2297
																							295.514	229.12	193.983	197.355	216.224	194.48	149.608	131.337	174.72	117.599	192.079	144.91	164.138	102.029	168.821	122.599	194.369	155.923	148.284	175.321	59.6063	160.268	108.635	159.095	107.482	65.8812	87.7226
																							296.577	228.929	193.635	196.743	216.322	193.855	147.377	131.552	175.311	116.321	193.567	143.4	163.696	100.314	166.41	119.69	194.315	155.488	147.816	175.05	59.4706	160.603	107.26	159.089	106.907	65.4985	87.8923
																							297.64	228.59	193.169	195.725	216.102	192.891	146.301	131.9	173.61	114.79	193.713	141.719	163.296	100.292	166.704	118.266	194.711	155.799	148.587	174.517	60.1161	161.249	107.043	160.866	108.749	65.4997	86.8952
																							298.703	227.843	192.913	195.332	216.765	192.022	144.574	131.327	172.584	114.095	194.569	140.413	163.449	98.5668	165.799	117.582	194.929	154.873	145.942	173.792	59.8408	162.197	105.802	160.871	105.893	65.8252	88.1938
																							299.766	227.662	193.264	194.989	217.063	191.353	143.69	131.664	171.684	112.539	195.22	139.663	163.843	98.5899	167.606	116.547	195.618	155.81	145.319	173.469	60.6539	162.466	104.465	162.203	106.938	66.116	87.7812
																							300.829	226.922	193.347	194.177	216.857	190.939	142.761	130.615	171.457	112.792	196.031	139.541	165.45	97.6957	166.117	115.771	196.39	155.392	143.049	172.935	60.2996	163.605	103.133	161.636	103.481	66.5879	89.2108
																							301.892	226.706	193.088	194.286	216.803	189.765	142.041	131.115	171.041	111.909	197.12	138.654	165.539	97.0363	167.141	114.769	196.326	155.62	142.31	173.255	60.9328	163.172	101.482	162.174	104.516	66.5904	89.4303
																							302.955	226.321	191.737	193.749	216.765	189.208	141.567	131.264	169.294	111.461	196.734	137.567	165.15	97.1394	167.173	114.471	196.188	156.555	142.401	172.832	61.7231	163.816	99.6499	162.636	103.931	66.3435	89.7529
																							304.018	225.355	190.791	192.449	216.874	188.922	141.039	130.637	168.137	112.598	196.38	136.916	166.208	95.7095	165.933	114.42	195.629	156.387	139.853	171.814	61.8113	164.731	99.3346	161.866	102.05	66.3749	90.6162
																							305.081	224.588	189.715	191.82	216.741	188.695	140.4	130.09	166.778	111.951	194.801	136.738	165.035	96.0281	167.689	113.267	195.723	157.566	140.185	171.457	63.0556	164.053	98.7368	163.249	102.018	65.3013	90.3505
																							306.144	223.885	189.38	191.244	216.988	188.132	139.004	129.631	167.162	112.695	194.365	136.002	165.531	95.0116	165.343	110.469	195.754	157.203	139.108	170.518	62.8757	165.195	98.7135	163.278	99.6458	65.2925	90.386
																							307.207	223.244	189.399	190.775	216.829	187.526	137.943	128.689	166.133	111.989	193.573	135.261	165.131	95.1687	166.225	108.724	195.096	157.75	138.019	170.383	63.3736	164.697	98.6541	163.428	99.472	64.3996	90.5266
																							308.27	222.312	188.889	190.573	216.983	186.772	137.092	127.222	165.161	111.587	193.792	134.359	164.985	95.2685	165.383	106.489	195.426	157.734	138.066	170.548	64.0888	164.756	97.7703	163.665	99.1511	64.1789	90.4631
																							309.333	221.876	188.706	190.059	217.226	186.954	135.86	126.222	164.258	111.634	192.906	133.278	165.607	95.292	164.367	105.447	195.003	157.773	136.603	170.123	64.7472	165.151	97.1411	163.032	98.1142	64.3542	90.3502
																							310.396	221.559	187.383	190.207	216.583	187.92	134.651	125.424	164.732	109.007	192.683	132.726	164.636	96.1574	165.943	102.486	194.51	159.449	138.321	170.708	65.4308	163.811	96.6383	163.935	99.8517	64.2228	89.5263
																							311.459	220.875	186.703	189.288	216.953	187.196	133.276	124.241	163.142	109.103	192.786	130.909	165.073	95.621	164.982	102.767	193.545	157.921	135.694	169.426	65.9101	164.765	96.1947	161.559	98.3872	65.2393	89.461
																							312.522	220.578	185.877	189.152	216.659	186.677	132.685	123.039	162.054	107.001	192.35	130.769	164.003	95.9249	167.476	101.127	192.743	158.886	135.458	169.98	67.21	164.174	95.1323	161.566	98.4908	65.7067	88.4426
																							313.585	219.609	185.406	189.101	216.365	185.677	132.062	122.368	161.287	105.726	191.727	129.224	164.396	96.3887	168.792	100.032	192.659	158.02	135.166	169.757	68.3746	164.062	93.8584	160.621	98.3496	66.3514	88.5654
																							314.648	219.598	184.406	188.42	216.172	185.301	131.725	121.163	162.16	104.533	190.889	128.278	165.02	95.4733	169.047	97.8559	191.572	156.127	134.035	169.094	68.8971	164.392	93.7792	160.421	97.7253	67.1411	88.3315
																							315.711	218.769	184.15	188.123	214.615	184.149	131.088	121.075	161.774	103.183	189.899	127.588	164.272	96.0103	170.434	95.0501	191.531	154.733	133.554	169.594	70.7374	164.284	90.7686	160.65	96.929	67.1615	88.2832
																							316.774	218.808	183.312	186.652	214.155	182.91	130.875	120.596	161.3	103.341	188.68	125.956	165.063	95.0039	169.543	94.4822	191.011	151.086	131.36	168.14	72.2055	165.204	90.1972	159.873	94.568	68.3467	88.2236
																							317.837	218.655	182.421	185.836	212.868	182.86	129.793	119.815	161.396	101.69	187.901	126.019	165.312	94.1012	170.527	93.0085	190.436	149.601	130.563	167.347	73.7977	165.139	87.9118	160.646	94.6357	67.6444	87.2792
																							318.9	219.516	181.8	184.345	212.413	182.654	128.144	120.074	162.208	101.852	187.349	124.135	166.223	94.1096	170.023	91.1795	189.665	146.707	129.933	165.267	74.9519	165.835	86.0165	159.538	94.0934	68.879	87.9194
																							319.963	219.893	181.133	183.015	210.984	182.774	126.571	119.252	161.952	101.457	186.475	122.959	166.841	93.2063	170.815	89.688	188.706	144.234	129.115	164.258	76.5083	166.509	85.231	158.774	93.1553	69.0076	87.7203
																							321.026	220.388	180.775	182.156	209.96	183.156	124.496	119.068	162.239	100.909	186.101	121.065	167.276	92.815	171.624	87.0861	188.001	142.625	129.204	163.626	78.0905	166.139	84.3156	157.989	93.0367	68.8908	88.0567
																							322.089	220.752	180.878	181.07	209.78	182.934	122.485	118.788	161.839	101.123	185.165	119.456	168.782	92.3332	171.263	87.2174	187.524	140.551	128.422	162.456	79.7494	166.073	83.8281	156.285	92.1095	69.4155	89.0347
																							323.152	219.562	180.498	180.12	208.586	183.129	120.317	117.606	161.29	100.042	184.663	119.25	168.214	91.6633	173.206	85.0999	187.857	139.787	129.977	161.752	81.0741	165.292	82.1178	157.333	92.5902	68.5869	89.1527
																							324.215	219.175	179.512	178.456	209.133	183.939	118.804	117.46	162.345	100.914	183.601	117.528	169.148	90.2444	171.95	83.0967	187.25	138.982	129.517	160.013	81.9972	165.011	82.817	156.714	93.017	69.5456	90.8048
																							325.278	217.887	178.806	176.858	208.9	183.849	117.321	115.434	161.646	100.492	182.957	117.662	169.634	89.8358	172.697	82.4644	187.676	137.012	130.163	158.43	83.7313	164.488	81.5334	156.796	92.3149	68.3332	90.188
																							326.341	217.801	177.759	175.756	209.305	184.27	116.102	114.817	162.364	100.49	182.173	117.447	169.681	88.7103	171.738	80.9386	187.074	135.201	129.51	157.36	85.606	164.001	81.1087	156.093	91.3998	68.0908	90.443
																							327.404	217.226	176.916	174.748	209.418	184.359	115.458	113.908	161.838	101.262	181.99	117.484	170.237	87.9006	170.046	79.8805	186.577	132.711	129.005	155.939	87.3035	164.246	80.6426	154.564	90.174	68.2504	89.5667
																							328.467	215.554	175.223	174.252	207.613	185.121	114.129	112.504	162.191	100.423	181.885	117.838	169.701	87.3624	170.617	76.8877	186.497	132.842	130.335	155.914	88.6731	164.457	78.3618	155.581	91.1791	66.6057	89.1676
																							329.53	215.515	174.273	173.696	208.064	185.496	113.193	112.579	161.631	101.118	182.378	116.698	170.212	86.6428	168.061	76.8902	185.317	130.13	128.201	155.406	92.1877	164.598	77.6875	154.068	89.0241	67.0708	89.1835
																							330.593	213.768	172.865	173.726	206.853	185.637	111.311	110.996	161.146	100.589	182.995	116.35	170.021	86.4995	167.419	75.6462	185.163	128.888	129.037	155.507	93.3471	164.4	75.8022	154.408	89.4022	65.5619	89.3441
																							331.656	212.986	171.742	173.999	207.407	185.326	110.275	111.011	160.987	100.195	183.775	116.311	170.096	85.9101	165.926	75	183.512	127.868	128.776	155.261	96.4412	164.062	74.6792	153.633	88.0828	65.9349	89.444
																							332.719	212.15	170.251	174.036	206.799	184.592	109.255	109.7	160.6	99.9288	183.876	116.005	170.746	85.5011	165.633	73.962	181.851	126.908	128.138	154.753	98.9869	163.5	72.9544	152.81	87.9959	65.5192	88.9629
																							333.782	211.575	169.305	174.652	206.094	184.31	109.153	108.445	160.518	98.2327	184.351	116.014	171.058	85.1132	164.34	72.8893	180.015	125.544	128.477	154.171	100.699	162.077	72.0573	152.292	87.9876	64.9892	89.394
																							334.845	211.781	168.395	175.435	205.391	184.14	109.211	108.42	160.912	97.7825	184.015	115.43	171.018	85.3559	163.162	71.6486	176.696	124.333	127.476	153.789	103.874	160.926	70.813	151.133	87.6896	64.8311	89.8738
																							335.908	211.67	167.833	175.255	203.253	182.976	108.822	107.856	160.115	97.4969	183.052	115.915	170.686	85.2399	162.564	70.4371	173.208	123.023	126.781	153.314	105.165	161.007	68.6282	150.395	87.9441	63.9379	90.7261
																							336.971	212.3	166.357	175.389	202.528	182.699	108.594	108.082	160.769	96.7775	181.635	114.845	170.316	84.936	161.48	68.4085	168.154	122.683	124.524	152.1	107.171	161.044	68.9007	148.633	88.3338	63.9731	91.2288
																							338.034	212.172	165.506	175.192	201.951	182.648	108.379	107.473	161.099	95.8772	180.476	114.775	169.467	84.8197	161.597	66.8736	163.687	121.968	123.757	151.73	108.195	161.5	67.7808	147.908	88.5684	63.7205	92.159
																							339.097	212.123	164.172	174.755	201.178	182.355	107.614	106.994	160.527	95.293	179.298	112.995	168.515	84.9996	161.135	65.5541	159.531	121.681	122.939	151.326	110.611	161.732	67.3367	147.399	88.15	63.353	92.6399
																							340.16	213.05	163.268	174.85	201.173	182.356	107.371	106.843	160.55	95.6324	178.466	111.287	168.26	85.1623	160.355	64.7363	156.229	120.387	121.734	151.654	113.311	161.299	67.8944	146.696	87.9292	63.3896	93.0852
																							341.223	212.21	162.433	174.565	200.269	182.631	106.381	105.725	160.928	94.9142	178.552	109.769	167.292	85.4833	161.22	63.0117	154.418	121.468	121.527	152.593	114.413	160.826	66.8618	147.19	89.5341	62.8724	93.1261
																							342.286	212.695	160.759	173.908	200.721	183.212	105.732	104.679	159.929	95.2859	177.061	107.666	166.479	85.6166	159.943	62.0456	152.196	120.92	120.142	152.841	117.179	160.552	67.1117	145.904	88.8717	63.4542	93.6049
																							343.349	211.923	160.165	172.911	199.983	183.675	104.313	103.469	159.415	94.8389	176.704	106.695	166.07	86.2454	160.391	61.6607	150.09	121.281	120.072	153.12	119.952	159.699	65.4625	146.192	88.445	62.8519	93.5071
																							344.412	212.02	159.825	170.86	199.773	184.169	103.934	102.31	158.621	95.4613	175.397	105.414	166.311	85.7567	158.995	61.6605	147.879	119.453	119.691	151.602	122.925	159.049	65.3356	144.84	86.0126	63.6119	93.097
																							345.475	212.184	159.02	169.524	199.722	184.026	103.034	101.868	158.578	95.4759	174.842	105.314	166.449	85.763	157.27	61.2099	146.478	119.46	120.625	150.516	125.223	158.27	64.4404	144.987	85.8328	63.8242	93.1011
																							346.538	211.61	158.1	168.076	198.664	183.869	101.624	100.312	158.327	95.9699	174.381	105.286	166.719	85.5008	155.928	59.7838	145.479	119.95	120.648	148.614	126.32	157.607	63.4882	144.562	86.9969	64.5194	93.6599
																							347.601	212.331	157.092	167.089	199.285	183.969	101.266	100.451	157.971	96.3795	172.601	104.336	166.035	85.3853	153.232	59.5241	144.269	118.6	120.332	147.376	129.061	157.019	63.4199	144.093	85.9288	64.7924	94.3567
																							348.664	211.575	155.938	166.136	198.211	182.61	99.2263	100.115	157.755	95.4421	171.882	104.442	163.985	86.0605	153.281	58.7526	143.628	119.721	122.04	145.804	132.254	156.465	60.7467	144.166	87.3193	64.5212	95.5079
																							349.727	212.381	155.27	165.604	198.109	181.562	98.5342	99.8458	156.669	95.8406	171.225	103.436	163.781	85.7119	151.744	58.6261	143.218	118.26	120.847	143.552	134.963	156.14	60.7211	143.181	86.7363	65.0046	96.5949
																							350.79	212.313	153.957	165.635	197.858	180.716	97.1296	99.3892	156.442	95.1542	171.414	103.115	161.891	85.8544	151.907	57.9865	142.53	118.901	121.499	143.278	138.381	156.256	59.3051	142.814	86.7892	65.4466	97.8482
																							351.853	211.724	153.208	164.614	197.033	180.089	95.9043	99.1179	156.046	94.6081	171.132	102.575	159.962	85.4082	150.546	57.6072	141.315	117.289	120.721	141.589	141.163	156.428	58.6533	141.873	85.9629	66.0661	98.6559
																							352.916	212.39	152.042	164.313	196.395	180.243	95.1211	99.128	155.938	93.6197	171.03	101.972	158.718	84.5396	148.615	58.2337	141.237	114.777	119.396	140.609	143.201	156.527	58.4277	140.887	85.0644	66.9095	98.8717
																							353.979	211.072	151.203	164.44	194.243	180.26	93.3137	98.4745	156.373	92.3992	171.02	102.694	155.165	84.2766	147.966	57.472	139.804	115.09	120.68	138.713	146.602	156.077	56.7552	140.097	85.3106	67.6072	98.2433
																							355.042	211.356	149.578	164.778	193.958	180.143	93.6331	98.2396	155.242	92.4372	169.942	102.251	154.191	84.1541	146.321	57.4261	139.659	113.288	117.846	137.924	148.639	155.9	57.0188	138.758	83.7365	68.7129	98.4926
																							356.105	210.184	148.47	164.512	192.877	179.629	93.535	97.9284	154.899	92.141	169.582	102.587	151.455	84.5194	145.486	56.367	138.617	114.496	118.311	137.47	152.147	155.37	55.9555	138.376	84.0691	69.1049	98.3016
																							357.168	210.183	146.994	165.082	192.751	178.733	93.6138	97.0243	154.134	92.0412	169.14	102.886	150.455	84.0967	143.498	56.3136	137.441	112.112	117.424	135.631	154.112	154.289	56.2443	136.844	83.0871	69.2785	97.8037
																							358.231	210.087	145.816	165.564	192.362	177.894	93.4097	96.4306	153.306	92.5846	168.117	103.065	148.865	84.369	142.279	55.8684	136.251	111.056	116.621	134.421	156.987	153.495	56.0369	136.004	82.3371	69.0812	97.6663
																							359.294	208.457	144.614	166.873	190.632	177.069	92.3284	95.3898	152.29	92.523	167.844	103.616	146.304	85.1372	142.039	55.0545	135.236	111.523	117.141	133.933	159.74	152.643	54.6985	136.035	83.8387	69.5206	97.4892
																							360.357	209.192	144.207	168.04	190.066	176.162	91.5048	94.3138	150.848	93.7542	166.771	103.542	146.249	84.8685	140.246	55.0471	134.577	107.956	114.496	130.965	161.223	152.026	55.6607	134.581	82.3738	70.1332	97.1342
																							361.42	207.554	143.833	167.916	188.489	175.083	90.7607	93.7018	150.763	93.3446	166.056	103.644	143.657	85.0072	139.918	53.94	133.714	108.572	114.277	129.885	164.375	151.73	54.4354	135.112	84.0019	70.3587	96.5578
																							362.483	206.947	143.478	167.371	188.006	174.938	89.6048	93.1654	150.409	93.3706	165.064	103.455	141.8	84.4008	138.313	53.8746	133.293	105.379	112.582	128.123	167.25	151.137	53.9382	133.726	82.5955	70.3769	95.5369
																							363.546	206.656	143.017	167.698	187.213	174.114	88.9547	92.3078	150.247	94.1874	165.279	102.271	140.304	83.7496	136.898	53.1517	132.96	104.483	111.808	126.935	169.849	150.486	53.2635	132.975	82.2622	69.8319	94.6604
																							364.609	206.321	142.468	167.214	186.994	174.44	88.3353	91.8256	149.688	93.9134	165.484	101.369	139.575	83.6852	135.48	51.9248	133.387	104.557	111.307	126.225	171.863	150.716	52.068	132.334	83.0837	69.2816	94.2425
																							365.672	206.149	141.359	166.898	186.597	173.052	87.3026	90.9507	149.166	94.2764	163.615	100.935	139.197	83.2401	133.658	51.1099	133.105	102.156	110.933	125.188	173.981	150.652	51.9485	130.711	81.6943	68.7062	93.5057
																							366.735	205.073	140.36	166.543	185.093	171.501	87.0355	89.8935	148.411	93.4857	163.591	99.8862	137.363	83.2102	133.288	49.0479	132.606	103.843	112.24	124.371	175.618	151.532	50.4829	131.226	83.7367	67.8415	92.6366
																							367.798	204.98	140.085	164.98	185.313	170.573	86.0691	89.0515	146.409	93.415	162.043	98.6347	137.196	83.3217	131.276	48.4647	132.406	101.714	111.11	122.578	177.264	151.738	50.9053	130.382	81.5967	67.0833	91.7123
																							368.861	203.944	139.595	164.234	184.639	168.98	84.6419	87.9943	145.312	92.9614	161.538	97.1049	134.593	83.748	130.566	46.1262	132.131	101.645	110.972	121.537	179.343	151.751	49.8215	130.4	82.4601	66.6758	92.2924
																							369.924	202.722	140.05	162.301	185.181	167.803	83.7985	87.7854	143.483	92.1711	160.372	97.1325	133.337	83.6118	129.444	45.0841	131.595	101.445	110.899	120.807	180.621	151.904	50.1337	129.94	81.6236	66.6026	91.8943
																							370.987	201.671	140.142	160.822	186.143	166.888	82.2722	87.9674	141.132	92.5516	159.262	97.0013	133.333	82.1912	127.592	44.0195	131.738	99.6597	109.151	119.029	181.957	151.278	51.1794	129.116	80.8788	66.4373	91.8596
																							372.05	199.643	139.373	158.597	185.405	164.753	81.0907	87.5459	139.645	92.1324	159.057	97.0352	129.565	82.2693	127.265	42.391	130.111	101.005	111.021	119.002	182.6	151.396	49.5522	129.682	81.9879	66.6345	91.4534
																							373.113	199.591	139.734	157.557	187.252	164.392	80.0893	88.049	137.739	92.042	158.686	96.4971	130.384	80.5431	124.885	41.318	130.76	100.258	109.285	117.75	182.987	150.976	51.1877	130.311	81.7098	66.4603	91.3959
																							374.176	198.002	138.959	155.966	186.877	161.891	79.5812	87.4227	137.208	91.4206	157.873	96.4466	127.197	81.5503	124.214	40.6172	129.264	101.471	110.287	116.905	183.037	150.62	50.2357	129.984	81.9668	67.0716	91.5078
																							375.239	197.063	138.531	154.622	187.475	159.896	79.2735	87.208	136.601	90.7956	156.948	96.6832	126.843	81.1797	122.547	40.1775	128.121	101.325	109.549	115.658	183.173	150.016	50.9025	129.74	81.1186	66.7162	91.8463
																							376.302	195.924	137.778	153.029	187.441	158.153	78.8554	86.0808	136.937	90.2958	156.07	96.4687	125.007	81.0149	121.758	40.1117	126.922	101.46	108.863	113.828	183.555	150.033	49.9462	129.509	80.4703	67.1119	91.3687
																							377.365	193.681	137.487	150.521	188.4	157.097	78.2332	84.8175	135.763	88.8559	155.578	95.7197	123.481	80.5933	120.806	39.7174	125.895	101.64	109.258	113.249	184.018	150.604	48.9606	129.407	81.4158	67.2621	91.4754
																							378.428	192.883	137.656	148.693	188.81	156.254	78.0468	83.908	134.873	88.0521	154.134	95.3793	122.903	79.8344	119.429	40.2246	125.289	101.567	107.592	111.207	184.349	150.368	49.1376	129.039	81.0755	67.1427	90.5493
																							379.491	191.446	137.4	146.929	187.092	154.618	77.691	82.6439	133.445	86.6528	153.947	95.2111	118.698	79.4575	119.847	39.5263	123.562	102.373	107.952	110.08	183.616	150.643	47.7789	128.684	81.169	67.6604	89.5705
																							380.554	190.208	137.39	145.867	187.024	154.24	77.7572	81.922	131.75	86.7965	151.487	94.3082	119.048	79.4219	118.234	39.6474	123.279	102.819	106.1	108.355	182.823	149.968	48.6258	128.71	80.1169	67.3947	89.075
																							381.617	189.296	136.615	144.465	185.504	153.841	77.3546	81.1021	130.646	86.0169	150.776	94.2542	115.776	79.3475	118.719	40.0462	121.891	102.77	105.31	106.82	181.737	149.434	47.8589	128.753	79.7321	68.2631	87.9215
																							382.68	187.156	136.439	143.018	185.457	153.655	76.0032	80.7161	127.961	85.0305	150.276	94.2037	115.631	78.5487	117.298	38.9707	121.661	102.639	103.949	105.802	180.654	149.539	47.7485	129.483	79.7748	68.042	87.5061
																							383.743	186.542	135.614	142.049	185.556	153.393	75.0943	80.2595	126.462	85.1821	149.059	94.2776	115.26	78.8303	115.839	38.7466	121.841	102.634	102.966	104.185	178.73	149.015	48.0917	130.283	78.8458	67.7233	86.6805
																							384.806	184.79	134.708	140.546	184.814	152.206	73.6564	79.7228	124.398	83.9128	149.485	93.9316	112.744	78.9846	115.588	37.5846	120.545	103.078	102.239	103.719	177.773	148.612	47.1768	130.362	79.0646	68.2204	85.1404
																							385.869	184.17	134.852	139.863	185.624	152.163	72.5756	79.6211	123.248	84.504	148.331	94.6145	114.172	78.6835	114.15	37.6289	120.509	102.848	101.219	103.082	177.314	147.264	47.8725	131.056	78.8332	66.8514	84.3752
																							386.932	182.822	134.316	138.595	185.975	151.825	71.0479	79.9606	121.299	83.7424	147.455	94.0598	112.828	77.7336	114.484	36.2658	120.28	101.495	100.405	102.581	177.553	146.863	46.7662	130.912	80.3396	66.3196	83.7499
																							387.995	181.743	134.956	138.397	185.38	150.133	70.2907	79.5587	120.842	83.2454	145.414	92.8413	112.779	77.8417	112.869	35.7823	119.436	101.631	100.551	102.273	176.729	145	46.6843	130.201	79.7622	64.4328	83.0092
																							389.058	181.819	134.898	138.309	184.865	148.547	70.2003	79.6751	119.64	82.7418	143.46	91.3222	112.308	76.8965	111.944	35.0577	119.128	100.68	99.406	102.14	176.709	143.807	47.0158	129.802	79.7981	63.0784	81.1651
																							390.121	181.694	134.366	137.351	183.868	145.845	69.2713	79.435	118.277	81.7927	142.56	89.8895	111.436	76.1444	110.725	34.3329	118.37	100.698	98.6904	102.412	176.569	144.053	46.5674	129.198	80.727	62.5113	79.5604
																							391.184	181.523	133.741	136.732	183.964	144.728	69.2667	79.0823	117.502	81.6829	139.894	89.4267	113.15	74.7585	109.107	33.8718	119.174	99.2232	98.3353	101.574	176.687	143.385	46.8569	129.308	80.8617	62.0433	79.1709
																							392.247	181.397	132.696	135.877	183.368	142.923	68.5394	78.7918	115.697	80.1789	138.833	89.0025	110.799	74.1721	108.694	33.1938	118.03	98.3233	97.5578	100.752	175.019	143.217	46.7658	129.072	80.8511	62.7804	77.5298
																							393.31	180.618	132.134	135.001	183.5	142.058	68.3928	78.2184	115.627	79.718	137.17	88.1903	111.881	74.5304	107.516	33.0629	117.418	97.8883	97.8286	99.7602	173.685	141.725	47.2692	128.694	80.6608	62.9791	76.6313
																							394.373	180.146	131.582	134.208	183.525	140.416	68.1273	77.923	114.616	78.0292	135.796	87.3982	111.013	74.4506	107.432	32.8718	116.276	96.3212	97.8172	98.7912	172.717	140.524	47.1423	128.465	80.4325	63.1254	75.5345
																							395.436	179.275	130.834	133.199	182.776	139.777	67.7535	77.0798	113.353	77.0915	134.282	86.0379	111.392	74.5321	107.196	32.6561	116.317	95.0914	97.392	97.9679	172.227	139.848	47.3302	128.425	81.0819	63.1675	75.4082
																							396.499	179.03	129.954	132.32	182.55	139.271	68.081	76.2595	113.536	76.7037	132.124	85.213	111.335	74.2968	107.236	32.4251	115.971	93.9896	97.4029	97.3142	172.281	137.522	47.7752	128.149	80.381	61.974	74.6504
																							397.562	178.655	128.06	131.499	181.199	139.092	67.7667	75.808	111.348	75.4047	132.809	84.1144	108.701	74.2322	106.917	31.6458	114.95	93.0879	96.6605	97.7644	171.723	137.014	47.3766	128.12	80.5207	61.8325	72.3486
																							398.625	178.195	127.279	130.394	181.189	139.011	67.6087	75.352	110.657	75.4027	130.457	83.6396	109.181	74.1375	106.363	31.5532	114.634	92.2391	96.197	97.5963	171.988	134.453	48.6131	128.148	80.3992	60.5426	71.4962
																							399.688	177.143	125.772	129.401	181.135	138.001	66.0618	74.6097	109.034	73.4392	130.255	83.1691	107.533	73.6262	105.225	31.0501	113.054	91.4947	95.7314	97.74	171.312	133.584	48.6685	128.155	80.0969	60.256	69.6734
																							400.751	175.679	125.207	128.509	181.258	136.69	64.6662	73.6542	106.987	72.2131	128.26	82.8007	108.483	72.4372	104.228	30.7921	113.507	90.2633	94.973	96.8223	170.692	132.721	49.9924	128.635	79.7644	60.2792	69.682
																							401.814	174.183	123.953	127.185	182.228	135.431	63.6482	73.2213	106.604	71.0509	126.057	83.0808	109.327	72.2954	103.057	30.614	112.297	89.6458	95.3474	96.8376	169.328	130.505	50.9725	128.284	78.5	59.4892	68.2826
																							402.877	171.885	123.251	125.707	181.234	133.449	61.5183	72.1551	104.899	68.5964	126.251	82.2086	107.526	71.7784	101.737	29.7371	111.036	88.7175	93.8809	97.0256	167.276	130.834	51.4203	127.705	78.5878	59.8492	66.574
																							403.94	170.562	122.516	125.137	180.839	131.71	60.321	72.3592	104.98	68.1653	123.271	82.6073	109.314	71.2387	100.375	29.1939	111.009	88.2135	94.1563	96.2101	165.443	128.669	53.7268	127.324	77.8084	58.9942	65.8223
																							405.003	169.281	121.635	123.856	180.31	129.794	58.81	72.1446	102.84	67.3802	122.963	81.9093	109.172	70.9731	99.0323	28.4966	109.963	87.3543	93.6591	96.3412	163.305	129.691	52.5288	127.357	78.1172	59.0051	65.5314
																							406.066	168.169	120.777	122.751	179.683	128.727	57.6191	72.0919	102.167	67.4137	121.376	81.2736	108.759	70.4882	97.2899	28.7586	109.223	87.5982	93.7594	95.3959	161.478	128.12	53.2691	127.139	77.9307	58.2398	64.2214
																							407.129	167.92	120.227	121.942	179.721	127.23	56.5642	72.3686	100.037	66.3945	120.483	80.3323	108.881	70.0504	96.3802	28.8314	108.33	86.569	93.8806	94.7973	158.72	127.689	52.8361	126.034	77.4073	57.8916	62.8455
																							408.192	166.861	119.305	120.907	178.288	126.384	55.6684	72.469	97.9435	65.691	120.073	79.1996	107.67	68.9334	96.0368	29.5254	107.247	85.4506	93.343	94.0955	155.838	127.704	53.4909	125.775	77.1628	57.917	61.5971
																							409.255	165.502	119.226	120.606	178.867	125.101	55.7679	73.0412	96.4249	66.2565	118.024	79.1698	108.51	68.8007	95.8295	29.0399	106.794	85.0978	93.326	93.644	153.22	127.588	53.1621	125.518	76.9103	57.1707	61.2931
																							410.318	163.363	118.133	118.626	177.904	123.718	55.7301	72.5545	94.8883	64.529	118.16	77.4596	107.653	68.3371	95.3447	29.3686	105.673	83.576	92.9142	94.0922	150.143	128.396	52.6874	125.766	77.9578	57.8834	60.2701
																							411.381	161.915	117.679	117.956	177.032	123.127	56.3646	72.9088	94.2632	64.1935	116.076	77.5244	107.684	68.1759	94.4363	29.3596	105.929	83.4266	93.2714	93.6573	147.865	126.545	52.7433	125.661	77.5207	57.4305	59.8849
																							412.444	160.636	116.256	116.472	176.404	121.979	56.56	71.8151	92.745	62.7327	114.702	76.2712	107.839	68.199	93.4937	29.3152	104.725	82.9139	93.1349	93.8784	144.906	126.8	52.1857	125.607	77.5332	57.0758	59.1491
																							413.507	160.191	115.227	115.708	175.167	121.77	57.0957	71.3464	91.167	62.0323	112.747	76.0283	107.638	68.0558	92.285	29.0311	104.168	82.6366	93.2335	92.6973	143.197	126.294	51.5733	125.908	77.4472	55.9272	59.3559
																							414.57	159.601	114.744	114.615	175.102	119.819	57.1223	70.6274	89.8971	61.4052	111.26	76.1419	108.269	68.0133	91.7307	28.7648	103.916	82.666	93.3301	91.7635	140.724	125.045	51.334	126.115	76.5388	55.1801	59.0395
																							415.633	158.186	114.092	112.614	173.858	118.237	55.1437	69.432	87.8621	59.4161	110.994	73.8811	108.177	67.9489	91.2297	29.514	102.595	81.3883	92.3138	90.8826	138.283	126.849	50.7199	126.602	77.4076	55.8959	58.2948
																							416.696	157.532	114.441	112.852	174.362	115.648	54.7844	69.9502	87.2499	59.3161	109.236	74.6306	108.58	67.7493	90.6428	28.9346	102.362	81.821	92.0809	89.4074	136.713	124.624	50.7637	126.769	75.8382	54.7642	57.4383
																							417.759	156.161	113.595	111.856	174.477	113.001	52.6735	69.3801	85.5546	57.6734	108.446	73.144	108.184	67.2777	89.9838	29.4448	101.017	81.7564	90.905	88.5731	134.6	126.133	49.0796	127.811	76.3533	54.8344	57.2071
																							418.822	154.868	112.812	111.662	174.083	111.267	52.4245	69.2553	84.5668	57.1597	107.537	72.8894	107.916	67.1998	88.876	28.8913	100.005	82.3262	89.7423	87.3757	133.439	125.621	49.9457	128.235	75.2857	53.9546	56.8522
																							419.885	154.659	112.188	110.843	174.052	109.666	52.41	69.336	84.2114	56.0614	107.486	72.1904	108.448	67.0236	88.2221	29.0195	99.268	81.9105	89.2325	86.0813	132.22	124.13	49.4678	128.721	75.0848	53.3973	56.3573
																							420.948	153.457	111.053	109.31	173.31	108.702	51.74	68.9578	83.0757	54.5267	107.202	70.462	108.721	66.6124	87.4506	29.363	98.5212	81.5876	87.6767	85.5747	130.953	124.187	49.237	128.805	75.1286	53.9526	55.6146
																							422.011	153.465	110.3	108.597	173.469	107.981	52.8051	69.2589	82.8282	53.9937	105.293	70.9117	109.49	66.8498	86.4168	29.2044	98.1299	81.0084	87.4681	84.5936	130.016	122.426	49.3289	128.654	74.2566	52.7317	54.8552
																							423.074	151.541	108.808	106.723	172.833	106.599	52.2261	68.0455	81.1541	52.5758	103.897	69.5516	108.981	66.2024	85.6837	29.629	96.7442	79.8964	86.4488	84.7016	128.305	123.753	48.1811	128.074	74.8844	53.1223	54.7706
																							424.137	150.568	107.981	105.491	171.748	106.433	52.4016	67.4056	80.6579	52.2015	102.697	69.8917	110.946	65.8356	85.1785	29.3132	95.9388	78.9759	85.9807	83.6539	126.894	122.78	48.6833	126.939	73.8536	53.0431	53.3375
																							425.2	149.735	107.129	104.374	171.923	105.125	52.2192	67.0195	80.1032	51.9988	102.043	69.9106	110.916	65.5929	84.9454	30.0999	95.1188	78.2531	86.3003	82.989	125.129	121.939	47.853	126.437	73.6789	53.1241	52.3941
																							426.263	147.703	105.888	102.703	170.076	103.952	51.7638	65.9454	78.9984	51.1446	102.275	68.894	111.896	64.8054	84.5361	30.0326	93.9727	78.1124	85.4584	82.6304	122.675	122.397	47.5122	126.825	73.3002	53.9515	51.6752
																							427.326	147.636	105.478	102.517	169.334	102.631	52.9198	66.3121	77.9133	51.6671	101.434	69.7976	111.57	64.8121	84.2273	29.306	93.0891	78.3166	86.3601	82.2922	121.285	121.916	46.9583	127.12	73.2148	52.1129	51.6602
																							428.389	145.885	104.365	100.584	168.96	100.625	51.0056	64.7897	76.4166	50.6581	101.233	67.1442	111.271	64.2544	83.358	30.542	91.2465	78.479	85.9403	82.7896	120.162	122.808	46.6251	126.814	73.7635	53.8647	50.7661
																							429.452	145.528	103.901	99.9004	168.901	99.1292	51.2581	64.8806	76.1855	51.0745	101.022	67.6147	111.107	64.2958	82.8121	29.641	90.5213	78.3833	86.8347	82.8036	119.168	122.046	46.9576	127.357	73.2357	52.7653	50.7481
																							430.515	144.222	103.285	99.1429	168.911	97.5444	50.5673	63.9127	74.5245	50.471	100.764	66.2204	110.151	63.8814	82.1671	30.4756	87.994	78.3539	86.6541	83.4485	118.51	121.455	46.1502	126.54	73.7533	53.105	50.6449
																							431.578	142.772	102.377	98.5936	167.7	97.1389	49.7674	63.4208	73.7561	50.267	99.7456	65.0331	109.557	63.5594	81.638	30.0728	87.1544	78.1159	85.6305	83.7117	118.081	122.825	45.955	127.646	73.7464	52.5851	51.4818
																							432.641	142.318	102.145	98.2639	167.523	95.2174	50.227	63.8382	73.5523	50.9371	99.2613	65.557	109.864	63.8357	81.8876	29.7856	87.2975	77.6336	84.7092	84.1346	117.096	121.249	45.703	126.794	73.2764	51.6297	52.0559
																							433.704	140.112	100.753	97.5795	166.378	93.6929	48.6461	62.0495	72.1742	49.9696	98.1029	62.6576	110.583	63.1168	81.4367	30.8696	83.8371	77.5838	82.6632	84.3754	116.686	121.891	45.1968	126.554	74.3551	53.5636	52.1549
																							434.767	139.529	99.9326	97.1705	165.217	92.59	48.6401	61.8749	72.4318	50.1028	96.9978	62.21	111.633	63.5087	80.8017	30.585	84.1823	77.9262	81.5325	84.6741	115.595	121.75	46.0363	126.758	73.9445	52.2552	52.9887
																							435.83	138.248	98.2896	97.0972	163.263	91.1846	48.3747	60.9464	71.5557	49.9073	95.3965	60.7634	112.075	62.7591	80.3862	31.1358	81.7025	77.8889	80.7103	85.2565	115.364	120.883	45.2974	126.075	74.4183	53.0083	53.0505
																							436.893	136.732	97.2394	96.3296	161.275	90.5918	47.8554	60.4369	71.214	49.9246	93.5273	59.5	111.496	62.7308	79.5883	31.1942	81.074	78.5595	79.7943	85.8839	114.302	121.609	45.435	126.446	74.5193	52.6935	52.8291
																							437.956	135.302	96.3953	95.5647	160.425	89.1393	47.4656	59.9433	70.7767	49.4499	91.6809	59.4038	111.079	62.4421	79.4427	31.5963	79.9107	78.3189	79.8794	86.2712	113.138	120.383	44.8458	126.575	74.5894	52.951	52.0831
																							439.019	133.854	95.8843	94.6902	158.757	87.8011	47.3476	59.6563	70.0637	48.9431	90.4442	59.3709	110.088	61.579	79.0984	32.5949	79.8593	77.6619	79.3617	86.7365	112.251	120.298	44.256	126.86	73.9074	52.5111	51.693
																							440.082	132.881	95.1731	94.6622	157.809	86.2295	47.6084	59.7242	70.2337	47.9863	89.9944	60.0846	110.016	61.0408	78.7368	33.5762	80.2234	77.1377	79.3624	86.3212	110.898	119.503	44.0474	127.28	73.6064	51.7413	51.5486
																							441.145	132.192	94.6186	93.8953	156.386	84.1206	47.1876	59.2493	68.5903	47.2197	88.8394	58.9421	109.743	60.6695	78.4758	34.203	78.4336	76.4466	78.8094	86.5403	110.047	118.429	43.6071	127.809	74.0362	52.063	51.0249
																							442.208	130.758	94.45	93.9174	155.975	82.2439	47.3534	58.8812	67.8496	46.8302	88.3986	58.4996	110.607	60.5589	77.9389	34.8871	78.867	75.6313	77.5082	86.3274	109.124	117.653	44.3901	127.335	73.6937	50.6224	50.215
																							443.271	129.607	94.1701	92.9919	155.159	80.3877	46.7344	58.7184	66.7865	45.7919	87.6131	57.8406	111.066	60.8347	77.8492	34.9584	77.6359	74.6381	76.5453	86.7924	108.344	116.828	43.7469	127.582	73.6081	50.8489	49.8086
																							444.334	128.655	93.8491	92.3541	154.551	79.4939	47.4724	59.273	65.8272	45.6533	87.6667	58.42	110.312	61.4245	77.105	35.4384	77.8411	73.9965	74.8212	86.6399	107.43	115.855	43.5416	127.119	73.2381	50.0857	49.4267
																							445.397	127.353	93.164	91.6275	153.189	79.1611	47.4291	59.3296	65.4918	45.035	87.2218	58.023	109.34	61.7538	76.1373	35.23	78.0753	74.3135	73.9894	86.4442	106.775	115.904	43.3546	126.414	74.4251	48.8284	50.197
																							446.46	125.974	92.2192	89.9144	152.527	77.1278	47.0445	58.969	63.965	44.4849	85.1802	57.0881	109.312	61.8825	76.0308	35.2502	76.0527	72.6612	73.049	87.6781	106.418	114.975	41.5861	126.245	73.7033	50.4313	49.5704
																							447.523	124.857	91.6647	89.7822	151.272	77.1704	47.5503	58.9734	63.9524	45.092	85.4126	57.624	108.661	61.7232	75.2421	34.6798	77.8311	72.9975	72.2385	87.5191	106.017	114.404	42.3793	124.108	73.5488	48.6009	49.4545
																							448.586	123.429	90.9756	88.4413	150.577	76.0988	46.5318	58.2941	62.997	44.0312	83.3423	56.5607	107.451	60.5554	74.59	34.6892	76.6681	72.0715	71.9367	87.819	104.732	114.198	40.9202	124.402	72.7897	49.7322	49.2546
																							449.649	121.45	90.6395	88.1419	148.888	75.6498	46.6535	57.9294	62.7534	44.8663	83.2842	56.7705	106.347	59.8396	74.0557	34.4536	77.03	71.9699	71.663	86.8413	103.608	113.764	40.6775	123.484	73.0438	49.0536	48.9193
																							450.712	119.981	90.0268	87.7669	148.332	74.2189	45.6104	57.2294	62.3013	44.1892	82.0466	56.2512	105.642	58.5693	73.4904	34.1623	76.942	72.0438	70.2013	86.6019	102.661	113.708	40.4251	123.043	72.9121	49.0241	49.2943
																							451.775	118.457	89.4866	87.4005	147.884	72.7725	44.9009	56.9662	61.4632	44.3173	81.2978	56.6973	103.896	58.1794	73.728	33.8652	77.0187	71.0468	68.9024	86.7241	101.644	113.039	39.1529	122.509	71.896	49.4905	49.3391
																							452.838	116.291	89.2787	86.9998	146.961	72.0122	43.8174	56.6718	60.7413	44.5569	81.1571	56.0229	102.449	58.3522	74.0849	33.3665	77.1506	71.9854	67.5476	86.0637	100.411	112.805	39.6454	122.048	72.323	48.2863	49.209
																							453.901	114.829	88.7197	86.1292	146.242	70.3969	42.562	55.2782	59.6257	44.8314	80.3815	55.1096	101.063	58.0035	74.2564	34.1454	75.7579	71.6783	65.7783	86.572	99.4109	113.282	37.7951	122.989	71.7321	49.2702	48.8135
																							454.964	112.528	88.7805	85.7803	144.857	69.6872	42.6916	55.5713	58.5134	46.5528	80.8452	56.424	100.294	58.0635	74.6991	33.2935	76.6945	72.6008	65.3843	85.8988	99.2489	111.909	37.4207	122.055	72.0524	47.9009	49.0189
																							456.027	110.457	88.7059	85.0567	143.951	68.6254	42.1936	54.6624	58.1705	46.1947	80.0789	56.0489	100.05	57.0632	74.2273	33.4734	75.082	72.6303	64.1728	86.6154	98.4939	112.958	36.7345	122.018	71.5352	48.7844	48.8957
																							457.09	108.297	88.8271	84.5692	143.013	67.8769	42.3713	54.4609	57.0487	46.4557	79.3423	57.4548	99.8623	56.6559	73.8679	32.2236	75.0827	72.4631	63.6301	86.7253	97.8178	112.104	35.7619	121.598	70.9804	48.957	48.8672
																							458.153	106.392	88.2854	84.5568	142.004	67.3501	42.6059	54.6579	56.4985	45.3376	78.5136	58.5123	100.188	56.349	73.7628	31.5064	75.0613	72.9634	63.3792	86.1418	96.78	111.277	35.5881	120.336	71.313	48.4432	48.7727
																							459.216	104.507	88.2829	82.2079	140.769	65.7762	41.1454	52.8526	55.2739	43.716	75.593	57.4396	100.123	55.4554	73.1182	31.9028	72.3822	72.3252	61.6918	87.4649	94.4159	113.842	33.9963	121.534	71.6792	50.0906	47.9468
																							460.279	103.651	87.0402	83.0107	140.312	65.5096	41.9707	53.732	54.3004	42.3779	75.9135	59.2672	99.073	56.1294	72.7443	31.634	73.2533	72.6051	61.4632	86.4127	93.2505	112.065	33.6279	119.812	70.8672	49.7189	47.8666
																							461.342	102.563	86.4417	82.0351	140.115	63.8359	41.1947	52.4435	53.2071	40.8557	74.0996	58.8353	99.2214	55.5183	72.1202	32.3888	71.2603	71.7792	60.1271	87.2683	91.3177	113.628	32.531	120.196	70.4129	51.4183	46.9121
																							462.405	101.609	85.061	82.0717	138.884	63.2923	42.0822	52.8976	52.0981	40.4594	73.7235	59.9234	98.2133	56.3609	72.3653	31.8155	71.928	72.5121	59.9811	87.2622	90.116	112.233	32.1262	118.462	69.3753	50.4578	46.3744
																							463.468	99.7012	84.7819	80.8129	137.085	62.3429	42.0033	52.3048	51.2891	39.5444	72.7096	59.0764	98.0686	56.1636	72.486	32.5299	71.1373	72.6511	59.6754	87.6301	89.1033	112.246	32.1831	117.621	69.8576	50.0983	45.7248
																							464.531	98.3664	84.3052	80.4437	136.885	61.316	41.969	52.3647	50.4971	38.8594	71.5894	58.7994	97.9759	55.8449	72.1084	32.7813	70.2926	72.3039	58.9869	88.6166	88.0319	112.474	31.17	116.844	69.3957	50.9826	45.3824
																							465.594	96.4745	82.8377	80.3391	136.034	61.2971	42.2641	53.2049	49.4982	39.0222	72.0144	59.8224	97.0624	56.2965	71.9429	32.6236	70.9591	72.9126	58.9498	87.8679	88.014	111.254	30.9697	114.976	69.4323	50.4962	45.6708
																							466.657	94.4014	81.6454	79.1951	135.028	60.0872	41.0864	52.0261	48.5564	37.5388	69.8037	58.7118	96.3801	55.1118	71.2271	32.5446	69.1515	71.9195	58.3272	89.0567	87.1327	112.315	29.5046	115.501	68.7703	50.4102	44.9543
																							467.72	93.0068	80.6074	78.5449	133.784	59.8243	40.0334	51.8365	47.3037	38.0752	69.8565	58.358	95.1826	55.001	71.2344	31.5865	69.0437	71.7678	58.5209	88.3507	86.8761	111.601	29.4021	114.286	68.5813	49.0632	44.5374
																							468.783	92.0272	79.4694	78.336	133.038	58.4628	39.2289	51.0804	46.5737	37.3785	68.5768	56.8936	94.6326	54.2619	70.4656	32.2037	67.5307	71.4043	58.4247	88.9596	86.0356	111.006	28.8397	114.984	67.6847	49.4627	44.2585
																							469.846	90.8353	78.5861	77.3396	132.221	57.9368	38.5992	50.3879	46.1778	36.8969	67.9398	56.1179	93.4339	53.6495	70.4652	32.6773	66.9602	70.9928	57.8109	89.1038	85.2704	110.617	27.7902	114.36	67.1092	49.2629	43.5074
																							470.909	89.8828	77.1359	77.2521	131.002	57.5722	39.1544	50.9871	46.2449	36.4028	67.973	56.6546	92.1185	53.8956	70.6843	33.3335	67.9126	71.7806	58.0293	87.7699	84.6951	108.661	27.7165	112.028	67.1694	48.2321	43.5564
																							471.972	88.4164	76.0401	74.9938	129.991	55.7575	37.5241	49.24	45.6617	35.1424	65.2058	53.5876	91.7374	52.8591	69.3904	33.758	65.6148	71.0485	57.2431	88.8664	83.3923	109.891	26.7792	113.349	66.5192	49.6558	42.317
																							473.035	87.3062	74.7452	74.7754	129.538	55.7711	37.4807	49.7719	45.1498	34.9854	65.5117	53.9205	90.8855	52.8994	70.0479	32.8408	66.4232	71.3936	57.3115	87.6065	83.7475	108.615	26.4438	111.141	67.0016	48.779	42.0427
																							474.098	85.5217	73.8085	73.1168	128.931	54.6292	37.3173	48.69	44.6344	34.1791	64.1109	52.9364	90.489	52.6267	69.1717	32.5418	65.3554	71.0819	56.9328	88.0191	82.5902	108.843	25.3023	111.832	66.5736	50.2665	41.8834
																							475.161	84.3203	72.8366	71.6773	128.515	54.4986	37.3954	48.2328	44.7948	33.5858	63.7642	53.1749	89.4197	52.4273	69.4936	31.0933	65.1795	71.4272	56.4369	87.3163	82.106	108.145	24.478	109.935	66.5241	49.8203	41.676
																							476.224	83.1223	72.018	71.4908	127.164	54.8617	37.603	48.4256	44.9289	33.899	64.1611	54.4001	88.7215	52.4295	71.3654	30.8318	65.4507	71.0768	55.8136	86.0181	81.4028	107.053	23.9229	108.048	66.4911	50.0065	42.0112
																							477.287	81.8578	72.4273	69.1872	125.117	54.1142	36.2839	46.605	44.6192	33.4836	61.296	51.8794	88.1177	51.5685	71.3612	30.1882	61.8868	69.5618	54.3837	86.9091	79.643	109.582	22.9908	109.072	66.4364	52.4692	41.9955
																							478.35	81.4979	71.2509	69.299	123.865	55.4804	37.2499	47.6221	45.1399	32.1639	62.2947	53.657	87.3752	51.9763	74.389	29.2857	62.9545	70.3391	54.1691	85.7294	79.7137	107.077	22.6208	105.417	67.1364	52.2271	41.6776
																							479.413	80.5992	70.5992	68.4927	122.865	55.3536	36.817	47.3906	44.1906	31.908	60.9236	52.3575	87.2618	51.4281	74.3938	29.262	62.1004	69.0353	53.1614	87.1308	78.5081	107.139	22.2751	106.186	66.0538	53.8483	41.5227
																							480.476	80.4963	69.3725	67.9803	122.156	55.3053	37.0015	47.7142	44.3368	30.1192	60.1015	52.3171	86.9112	51.5559	75.6261	28.3304	62.1248	69.3967	52.4944	86.4266	78.1269	106.534	22.0501	104.542	66.5824	53.9457	40.7345
																							481.539	79.4586	68.465	68.3009	120.704	54.0697	36.4119	47.6973	43.6222	29.5314	59.2106	51.5796	86.0447	50.6837	76.1455	28.3312	61.33	69.3002	51.7845	85.6529	77.0182	106.381	21.7451	103.83	66.5598	54.3126	40.6919
																							482.602	78.7771	67.1913	67.5718	120.157	53.115	35.7585	47.3907	43.7125	28.256	57.6886	50.4644	85.1672	50.6223	76.574	28.2129	61.1177	69.4669	51.1351	86.0286	76.1866	107.338	21.6961	103.157	66.6941	54.9986	40.3405
																							483.665	77.9302	66.7424	68.2311	119.652	52.1214	35.4843	48.2814	43.1566	27.5147	57.7796	50.5295	83.8407	50.7611	77.4881	27.8707	61.4643	70.0115	51.1225	85.6128	75.8409	106.819	21.4276	100.475	67.0444	55.0325	40.1062
																							484.728	76.4989	66.1058	67.0466	118.554	50.2174	34.4297	47.6923	42.6673	26.3611	56.2134	48.7491	82.3535	50.5449	76.0054	27.614	60.7212	68.9366	50.3244	86.7887	74.3843	107.268	21.2107	100.157	66.4842	55.7356	40.4528
																							485.791	76.144	65.7633	66.1501	118.118	49.0855	34.4534	47.8457	42.472	25.8036	55.9936	47.936	81.0467	50.9498	75.6657	26.9251	60.532	69.8138	49.8548	85.9178	74.1183	107.429	21.0343	98.4012	67.3653	54.4819	39.8674
																							486.854	74.9799	65.0191	65.1499	116.832	48.5295	34.056	47.6133	41.3347	25.1188	55.2529	47.1425	80.0966	50.5382	74.3029	27.3936	60.2639	68.8502	49.3352	86.665	73.9036	106.541	21.0661	97.6913	66.5908	55.0264	40.1324
																							487.917	74.728	63.8738	64.1413	115.79	47.7009	33.3437	47.0228	40.2649	24.4701	54.7734	46.2734	79.2076	50.1259	74.4108	27.8568	60.0322	68.815	48.6532	86.4024	73.5301	107.001	21.116	96.7223	67.17	54.7931	40.0598
																							488.98	73.8038	63.3685	63.8122	115.343	48.4511	33.3533	47.0066	38.5734	24.2172	54.1708	46.4061	78.7524	50.2356	74.9284	27.8486	60.2892	68.9281	48.9127	85.7353	73.3769	105.856	21.035	94.8156	67.2207	54.5239	40.352
																							490.043	73.519	62.7509	61.2396	113.934	47.6311	32.4526	45.1953	37.2221	24.0829	52.6592	44.7102	77.4496	49.3277	73.608	27.5898	59.2079	67.8764	47.9894	86.6558	71.8625	106.371	20.8289	96.4976	66.5031	55.1278	39.6568
																							491.106	72.5632	62.0435	60.8586	113.442	47.9014	33.178	45.5214	36.8056	24.3311	52.6161	45.6458	76.0875	50.0908	75.5075	27.7115	59.2746	69.2964	48.1945	85.1647	71.6479	105.531	20.9048	92.9034	66.8873	54.0431	39.2774
																							492.169	72.6248	61.4828	58.9771	111.696	47.6101	33.3911	45.4181	36.499	24.887	52.2464	44.965	74.9021	49.2541	74.6572	27.9301	59.1665	68.5791	47.5644	86.1942	69.9872	105.212	20.5092	93.8504	65.9613	54.2809	38.699
																							493.232	72.0427	60.8054	57.9382	111.138	47.5891	32.5287	45.072	36.5545	24.9601	50.8996	44.3405	72.5037	48.3994	75.6495	28.0815	58.0007	68.673	46.6954	85.228	69.2039	105.016	21.0104	93.2213	67.058	54.5566	38.7048
																							494.295	71.5467	60.5511	57.1257	110.056	47.6569	31.9631	44.4758	36.4802	24.2794	50.1587	43.5472	71.9027	48.2123	76.4074	27.1944	57.8234	68.6754	46.0292	84.846	68.4828	104.414	21.4608	93.5676	66.8372	54.0923	38.6617
																							495.358	71.2027	59.8516	55.5581	108.508	47.101	31.3172	43.149	36.4111	23.8543	48.5618	41.7947	70.9991	46.9088	75.5041	26.3752	56.6552	68.4443	44.8893	85.3746	67.09	104.559	22.1433	95.3802	67.0717	54.6995	37.7425
																							496.421	69.899	59.4439	54.769	108.245	46.9844	31.2653	43.1788	36.7282	22.4201	47.6694	42.0233	70.6804	46.7253	77.3674	26.2971	57.2522	69.2326	45.0006	84.3463	66.3087	103.568	22.8787	94.1362	67.8317	54.5168	37.6546
																							497.484	69.2883	58.8053	53.1711	106.82	46.8314	31.11	42.0562	37.2541	21.2686	46.6346	40.4744	70.3707	45.7822	77.069	25.3288	56.84	68.6785	44.7428	84.9992	63.9799	103.456	22.9594	95.5094	67.5513	55.1779	37.0022
																							498.547	68.5238	58.3317	52.396	106.524	46.4696	30.9098	41.8865	37.3547	20.7638	45.6827	40.4971	69.2955	45.203	77.2641	25.5229	56.5388	68.8679	44.7435	84.1286	63.4742	102.899	23.3791	95.9986	68.6373	55.3327	36.447
																							499.61	67.8036	58.2731	51.3579	105.582	45.3021	30.481	40.9975	36.9468	19.2828	45.164	39.13	68.1882	44.719	76.6286	25.1795	55.8719	69.1118	44.7736	83.9279	62.1326	102.424	23.7539	97.0453	69.2497	55.1672	35.3914
																							500.673	67.6623	57.5389	50.8061	104.935	45.7083	30.2836	40.9725	36.8651	18.9871	45.0927	39.5259	68.3821	45.0889	76.7985	25.265	56.2127	69.2301	45.3406	84.3776	60.8481	101.477	23.4961	96.0066	68.6619	54.9106	35.5126
																							501.736	66.6841	57.1774	50.7446	104.107	44.0179	29.5632	40.5582	36.3334	17.7244	44.3926	39.5825	67.9514	45.3354	77.2426	25.4891	56.4708	70.0117	45.2809	83.848	60.0377	100.235	23.8821	94.7117	69.4622	54.0908	34.7335
																							502.799	66.3868	56.439	49.8004	102.436	42.4715	28.6367	39.3821	35.5142	17.5105	42.6478	39.3412	67.1179	44.5832	75.6248	25.2707	56.7174	69.727	45.3683	85.4639	58.5873	99.615	23.6305	95.6426	68.8233	54.1928	34.3723
																							503.862	65.1582	56.5082	49.857	101.434	40.4714	28.3702	39.2431	35.5567	16.26	41.9458	39.4618	66.316	44.5956	76.3089	25.3164	57.2625	71.2256	46.3058	84.4879	57.9199	98.5014	23.754	93.6823	69.3447	52.7606	33.6742
																							504.925	64.1425	55.5924	49.3223	100.394	39.4113	28.1604	38.9857	34.9725	15.3044	40.4875	39.6277	65.5968	44.1855	75.5732	25.4426	56.9268	71.1132	46.1535	85.2693	56.6554	97.1901	23.0471	92.9355	69.672	52.7983	33.4719
																							505.988	63.1928	54.4062	49.6294	99.604	38.8924	28.3461	38.6348	34.8158	15.1402	39.3206	39.9178	64.7945	44.1118	73.9894	24.9792	57.093	71.331	45.9074	85.4931	55.3546	95.5869	23.0366	92.6209	70.1305	52.9404	32.9117
																							507.051	61.5401	53.7412	49.8514	99.1116	38.48	28.6836	38.217	34.5204	14.6387	38.0181	40.1985	64.1889	44.6432	73.9338	25.0715	57.0556	72.4237	45.44	85.1077	54.5507	94.3695	23.0271	91.4625	70.5984	53.3107	32.7027
																							508.114	61.1713	52.612	48.7868	98.1975	37.9435	28.4285	36.5704	33.8209	15.3452	36.3458	39.7588	63.02	44.3195	71.8448	23.8756	56.1258	72.3044	44.6538	86.4151	52.9534	93.7114	22.4053	93.2309	70.3387	54.0204	31.8698
																							509.177	59.4932	52.104	49.096	97.8356	37.5791	28.7741	36.2759	33.984	14.9379	35.8424	40.0396	62.6568	45.3604	71.316	23.7912	56.3616	73.8448	44.4458	85.2435	52.2227	92.4231	22.6887	90.4126	70.5146	53.8504	31.8441
																							510.24	58.7362	51.2238	47.9968	97.2305	36.7706	27.8766	35.4721	33.7107	15.0202	35.1929	39.7402	61.2745	44.791	69.2058	23.2527	55.9207	73.7934	43.0193	85.5802	50.7114	91.4408	22.6371	90.7487	70.706	54.4077	31.2026
																							511.303	57.6446	50.7371	47.8568	97.1052	36.4406	27.3173	35.1876	34.1476	14.9895	34.3715	39.4224	60.745	44.7098	67.8327	23.1798	56.5194	74.6629	42.6542	84.5062	49.629	90.5201	22.9729	89.0913	70.9349	54.475	30.7867
																							512.366	56.4359	49.8484	46.8297	97.1568	35.7627	26.3489	34.8445	33.5731	15.5387	33.7076	39.0132	59.4777	44.5248	66.7771	23.1212	56.5974	75.5981	42.0955	84.4651	48.3221	90.0444	23.2433	89.0485	71.8665	55.3204	30.8545
																							513.429	55.5711	49.5474	46.6726	96.2553	35.0765	25.5675	34.7129	33.471	15.4412	32.5957	39.1104	58.4335	44.2843	65.6046	23.0037	57.2937	76.0801	41.7984	83.7187	47.2796	90.0215	23.7122	87.8525	72.5739	55.0785	30.5665
																							514.492	54.4168	49.2147	46.4664	95.8849	34.2246	24.9741	34.9659	33.1276	14.9214	32.4941	39.9159	58.1575	44.332	64.4785	23.1799	57.4088	76.2808	41.5851	82.6908	46.9665	89.4795	24.4985	86.8335	72.8928	55.2868	30.5681
																							515.555	53.5923	48.3795	45.4001	95.6486	33.344	23.8781	34.7314	32.1991	14.8264	31.5641	40.45	56.1162	43.3489	62.601	22.678	56.5578	75.7052	40.8423	83.0527	46.0553	89.9771	25.0731	87.6575	73.3241	55.702	30.1196
																							516.618	52.8529	48.0905	45.558	93.9679	33.1982	23.4471	34.6962	31.6867	13.1608	31.3755	39.6109	55.773	43.9344	62.3682	22.8156	56.9085	75.7492	40.7726	82.0121	45.2526	90.199	25.9814	85.9049	72.7627	55.7909	30.1179
																							517.681	51.8406	47.6868	44.0035	93.3151	32.0039	22.0882	33.7717	31.4029	13.1588	30.1747	39.0495	54.2345	43.5469	61.7303	22.6555	55.7423	75.3799	40.6375	82.3022	44.5315	90.5206	26.2488	85.8052	73.8429	55.7842	29.7004
																							518.744	50.468	47.5038	43.6726	91.6831	31.0491	21.6016	33.9875	30.9881	11.9086	29.5225	38.1087	53.3969	43.6617	61.3528	22.9257	55.9794	75.0813	40.3736	82.0494	44.4068	90.242	26.1912	84.5096	73.4725	56.5369	29.7987
																							519.807	49.5655	47.1661	43.9055	90.9505	30.0612	21.6133	33.9245	30.7012	12.1279	28.9094	37.6013	53.3359	44.4044	61.6599	23.3881	55.7281	75.162	40.2209	81.5468	44.3757	89.153	26.3248	83.0642	73.3374	57.0696	29.5694
																							520.87	48.4003	46.2101	42.6282	91.0853	28.4633	21.066	33.1048	29.9555	13.3519	27.7664	37.8621	52.4801	43.6484	60.5867	23.1356	55.08	74.1923	39.9657	81.9422	43.6653	87.9121	25.3824	84.3261	73.5294	58.8011	29.0379
																							521.933	47.2141	46.1242	42.2643	89.0665	27.8045	21.2906	32.4586	29.6764	12.1619	26.3303	36.0887	52.2665	43.7803	60.3241	23.0951	54.7484	75.2339	40.2021	81.1526	43.0742	86.9005	25.54	82.1364	73.9325	59.5045	28.0169
																							522.996	46.0749	45.4347	41.0862	88.987	27.0225	21.3635	31.6866	28.3317	13.8458	25.32	36.522	51.7968	42.9363	59.1942	22.4996	53.3688	74.1133	39.7414	80.7913	41.992	86.256	24.804	83.054	74.1924	61.3628	27.9999
																							524.059	44.9381	44.9071	40.3895	88.0805	27.0725	21.3279	31.4692	27.4375	12.9232	24.4181	35.4732	51.5677	43.0263	58.9452	22.7013	52.7922	74.6166	39.2713	80.4394	41.4552	85.5029	25.2662	81.8483	73.7926	61.639	27.1715
																							525.122	44.1354	44.2918	40.0534	87.6972	26.3982	21.4151	31.0871	26.4926	13.4855	23.4965	35.7571	51.3085	42.8805	58.7368	22.515	51.7724	74.4565	38.581	80.0998	40.6211	85.154	25.0368	81.5089	73.7587	61.6836	27.3185
																							526.185	43.2658	43.8426	39.3945	86.9282	25.5596	20.9698	30.3526	25.5321	13.7684	22.5713	35.6246	50.0252	41.9974	58.2284	22.5942	50.4066	74.9788	38.1236	80.2387	39.5714	84.7297	24.4694	81.5726	73.9752	62.663	26.7857
																							527.248	42.7268	43.389	39.6749	86.0406	25.1468	21.0822	30.3687	24.8345	12.9271	22.597	34.63	50.5412	42.2356	58.4387	22.3604	50.2188	75.8108	38.0441	79.8243	38.7259	84.1144	24.5522	79.5102	73.3472	61.9676	26.3427
																							528.311	42.029	42.7304	38.768	84.6719	24.26	20.4845	29.2893	23.933	14.2453	21.177	35.0123	49.7031	40.8691	57.4633	22.0462	48.1362	74.9961	37.5735	79.2136	37.0288	83.8326	24.1126	80.9707	74.1446	63.4378	26.0941
																							529.374	41.7147	42.538	38.8214	83.7754	23.862	20.6765	28.9041	23.2131	12.7375	20.4253	33.255	49.4771	40.5788	56.9615	21.8933	46.9968	75.0184	37.578	78.5374	36.0384	82.8012	24.3841	80.3591	73.7788	63.1707	25.1429
																							530.437	41.1872	42.0568	38.6789	82.3015	23.4825	20.695	28.0511	22.8971	12.4526	19.2936	32.5181	49.7356	40.1446	57.0712	21.4457	45.4329	74.4546	37.2629	77.8553	35.1902	82.6373	24.2381	79.914	73.8913	63.0745	24.9417
																							531.5	40.8481	41.4322	38.2159	81.3107	23.1674	20.4997	27.4114	21.9646	11.6908	18.377	31.0738	48.6454	39.1865	56.3261	21.2609	44.3146	74.3629	37.289	77.5501	34.5799	81.6665	24.192	80.2121	73.3378	63.8685	23.7742
																							532.563	40.7267	40.934	39.0616	80.6349	23.0242	20.6954	27.0185	21.665	10.0241	17.9985	30.1184	48.8348	38.6854	56.5782	21.1767	44.1434	75.0865	37.2478	77.4809	34.3195	81.2895	24.3788	79.5823	72.0863	63.0883	23.1053
																							533.626	40.1855	39.6847	38.0575	78.7219	22.5308	20.209	26.091	20.7479	11.2189	16.9808	29.9804	47.5118	37.2685	55.2923	20.7538	42.5039	73.9819	37.1519	77.3927	33.5554	80.532	24.4241	82.1239	72.1072	65.0417	22.5159
																							534.689	39.8844	38.9488	38.327	78.2066	22.5509	20.1061	26.1208	20.6497	10.0591	17.3243	28.9587	47.1947	37.2744	55.5405	20.6874	41.7951	74.9064	37.5395	77.1008	33.087	79.1965	25.1386	80.5611	71.0917	64.5055	21.9836
																							535.752	39.7302	37.7257	37.3904	77.5553	22.6112	19.4226	25.1896	20.3879	9.83773	16.8823	27.8565	46.5573	36.6197	54.5585	20.3037	40.9333	74.9349	37.5416	76.7654	32.6323	79.132	24.6546	80.1566	71.556	64.7617	21.4516
																							536.815	39.4612	37.1051	37.4542	76.9043	22.6737	19.4502	25.4698	20.051	9.43393	16.6958	27.3575	45.4973	36.4238	54.2252	20.2845	40.5179	74.5743	37.2821	76.3352	31.7844	78.4939	25.1079	78.8752	70.4308	64.6893	21.4875
																							537.878	39.2688	36.6458	37.4543	75.8687	22.6719	19.1008	25.0856	19.8368	9.16482	16.6843	25.8627	44.9323	35.9999	53.825	19.8396	40.4321	74.8929	37.1478	75.442	31.2893	78.3095	25.1184	77.7584	69.3018	64.1604	21.2485
																							538.941	39.2848	35.7458	36.1136	74.4481	22.1608	18.2368	24.477	18.786	9.76647	15.5639	24.7254	43.3819	34.5313	52.2855	19.6423	39.5972	74.1655	36.6923	74.5183	30.4111	77.1701	24.803	78.1749	68.5853	65.7614	21.166
																							540.004	38.9962	35.6075	35.2144	73.7037	21.4992	18.0715	24.2811	17.8589	9.38027	15.3311	22.7998	43.3017	34.5658	52.0125	19.6865	40.1778	75.0522	36.931	73.9797	29.8409	75.9572	25.7028	76.7396	68.1099	64.9352	20.5405
																							541.067	39.2462	35.2749	34.0526	73.2247	20.643	17.7767	23.7319	16.91	9.47215	14.1801	21.427	42.1735	33.7655	50.4932	19.4895	38.889	74.509	36.5737	73.6204	29.7164	75.3875	25.3799	76.5503	67.9273	66.2781	20.5464
																							542.13	39.0835	34.9871	33.7409	73.2116	19.9672	17.9667	23.9493	16.3683	9.39308	13.8038	20.2218	42.4509	33.295	50.7707	19.4574	38.8284	74.4126	36.7814	74.0127	29.7335	73.8656	25.9743	74.9968	66.8503	65.9207	20.6022
																							543.193	39.1685	34.2319	32.2562	72.889	19.4866	17.3832	23.3035	15.9296	9.20335	12.8578	18.585	42.2455	32.5548	49.3502	19.2635	38.1269	74.6825	36.5884	73.8793	29.4622	73.1723	26.0588	74.9055	67.2712	66.2664	20.6011
																							544.256	38.8124	33.6832	31.4601	72.1786	19.3581	17.0084	23.1182	15.2606	9.03625	11.7964	17.7008	41.5909	32.2897	49.138	19.3224	38.0199	74.9456	36.8698	73.7371	28.998	72.0602	26.1379	73.4934	67.1705	66.756	20.0952
																							545.319	38.1638	33.0847	30.5699	71.7501	19.336	16.2739	22.6291	14.5481	8.87046	11.2604	16.3849	41.5186	31.8329	49.3063	19.3133	37.9744	74.6793	37.0357	73.7747	28.8141	71.1775	26.0333	72.9487	66.8979	66.6458	20.1452
																							546.382	37.2671	32.3098	29.552	70.9272	19.2388	16.1365	21.9376	14.4273	8.68781	10.7983	15.7593	40.9935	31.6673	49.0317	19.2056	37.459	74.2845	36.5303	73.6397	28.4875	70.3966	25.4226	73.0187	68.1711	66.951	19.9911
																							547.445	36.8554	31.8164	28.9966	70.3568	19.3825	16.1877	21.7641	14.1218	9.31595	10.213	15.3566	41.3079	31.5331	49.479	19.1384	37.462	74.0728	36.6984	73.3798	28.3131	69.738	25.3988	71.5338	67.8593	66.3147	19.8933
																							548.508	36.6107	31.198	27.603	69.3975	19.2922	16.1498	21.1711	13.8727	9.73325	9.10245	14.913	40.9062	30.8531	48.6737	18.8069	37.4229	73.6812	36.5387	72.7296	27.7086	69.4866	25.9898	72.2619	68.6318	66.6972	19.3723
																							549.571	36.0346	30.9638	26.5036	68.4697	19.5422	15.9368	21.0701	13.6049	9.83202	8.32138	15.3266	41.0348	30.693	49.0642	18.4427	37.3272	74.0874	36.3786	72.2868	27.3904	69.3797	26.2431	70.8868	68.9811	65.6788	18.4258
																							550.634	35.7538	30.8772	25.8029	67.9092	19.5212	16.1109	21.088	13.3669	10.4386	8.04061	15.0148	41.4223	30.2763	48.4458	17.9211	37.0682	73.5633	36.4457	71.8817	27.0529	68.5704	26.1005	70.9764	68.0683	65.5319	17.9875
																							551.697	35.0094	30.7649	25.0801	67.1565	19.2992	16.3649	20.4514	12.8925	10.8817	7.64433	15.404	40.6393	29.6785	48.9764	17.8125	36.606	73.0053	36.0223	70.0956	26.4074	67.595	25.7262	71.2583	69.0608	66.3517	17.3623
																							552.76	34.8417	30.8303	24.9269	66.1713	19.6053	16.6546	20.5736	12.2781	12.0162	7.50167	15.2114	40.3468	29.5044	48.7855	17.9528	36.9096	72.3681	36.5072	69.0121	26.4871	67.1096	25.7418	70.4982	68.3876	65.9858	16.7457
																							553.823	34.5195	30.1917	24.1013	64.6663	18.7917	16.5183	20.1008	11.6639	13.4602	7.01664	14.9678	38.754	28.5922	47.7371	18.5042	35.9336	71.8687	36.9677	66.9697	26.1844	66.9444	26.7439	70.2985	69.4896	67.4451	15.9101
																							554.886	33.8826	29.7466	24.1077	63.4344	18.3305	16.8387	20.533	11.256	13.7117	6.56055	15.6802	38.3157	27.8299	48.3007	19.2639	35.2367	71.7802	37.0607	65.7765	25.7793	66.2038	26.383	69.3677	69.117	67.5594	15.7855
																							555.949	33.4688	29.1763	23.7589	61.5216	17.6568	17.0622	20.2349	10.7332	14.7305	6.35787	15.6765	36.9563	27.0108	47.1788	19.7762	34.5689	71.7401	37.4516	64.4792	25.7831	65.5611	26.5851	70.2762	69.3851	68.9431	15.5742
																							557.012	33.042	28.8545	23.5883	59.9294	17.4031	17.4667	20.2996	10.4849	14.8591	6.39921	16.0498	36.0317	26.5191	47.7928	20.1399	33.9974	72.4291	37.296	63.7593	24.7888	65.2968	26.6146	69.6529	70.2261	68.3197	15.6903
																							558.075	33.1758	28.6513	22.9266	59.0925	17.6365	17.1751	20.2604	10.3153	15.7448	6.80894	15.9121	35.3423	25.4952	46.0696	20.4399	34.2366	72.8265	37.8872	62.9356	24.5688	64.9214	27.18	69.225	70.7139	68.8366	15.8715
																							559.138	33.3724	28.1256	22.1091	58.5238	17.766	17.037	20.2235	9.99039	17.3413	6.60353	15.6173	34.1419	24.4311	45.6865	20.1041	33.4132	73.1263	37.432	62.4033	24.073	64.7225	26.4206	70.0233	71.2659	69.4298	15.8835
																							560.201	33.3657	27.8422	21.4671	58.1808	18.0899	17.0279	20.5839	9.95785	16.6457	6.45967	15.7621	32.9834	23.9813	45.0819	19.9724	33.3919	73.9493	37.7711	62.493	23.7758	64.6672	26.2686	68.6106	71.546	68.2814	15.9233
																							561.264	33.4585	27.2657	20.3427	57.5205	17.9251	16.9484	20.6114	9.81908	19.1729	6.00132	15.4678	32.5503	22.9844	44.2704	19.5496	32.8975	74.3309	37.9388	61.9177	24.0145	64.6898	25.8623	68.9831	71.9827	68.3366	16.2846
																							562.327	33.4597	26.913	19.7353	56.9189	18.1169	16.9466	20.6954	9.83738	18.5813	5.66378	15.5567	31.8634	22.6832	43.4188	19.6872	32.5055	75.5129	38.1873	60.6961	24.2426	65.4663	25.4021	67.7341	73.2964	67.1947	15.9624
																							563.39	32.7358	26.5997	19.3208	56.0994	18.0961	17.3474	20.9015	9.76449	18.2533	5.34372	15.6265	32.5244	22.4728	42.1704	18.8176	32.1723	75.5364	38.1642	60.3347	24.2997	65.1613	25.2829	67.6908	72.6447	67.5751	15.9118
																							564.453	32.6478	25.9074	18.7727	55.0863	17.5134	17.5128	20.1289	9.46875	19.5335	4.83542	16.1876	32.5832	21.9497	41.1463	17.9464	31.0682	75.2667	37.7088	58.7919	23.9453	64.9703	24.4435	69.0149	73.1331	68.5379	16.265
																							565.516	31.1557	25.7002	18.7978	54.3505	17.1337	18.023	20.5408	9.30476	18.7475	4.69701	16.6541	33.5112	22.1464	40.4959	17.2097	30.6819	75.6167	38.0621	58.5202	24.1889	65.3762	24.6446	66.8462	73.3542	67.3405	15.9849
																							566.579	31.3641	24.8794	18.2892	53.0427	16.4966	17.975	19.4583	8.91916	20.2594	4.31202	17.3668	32.6819	21.2545	39.0789	16.9202	29.3403	74.8935	37.9124	56.9592	24.3257	65.1224	24.7731	68.188	73.4487	68.7062	15.951
																							567.642	31.3008	24.4039	18.2443	51.9737	16.0802	18.284	19.1155	8.71408	19.2003	4.07253	17.9077	32.0785	20.554	37.9261	16.9883	28.9573	75.0246	38.2576	56.2792	24.6805	64.878	25.2649	67.285	73.1197	67.8009	15.3215
																							568.705	31.5176	23.8185	18.1837	50.7209	15.6311	18.0387	18.7162	8.44256	19.1922	4.12183	18.1088	31.943	19.7076	36.8101	16.7699	29.049	74.5076	38.3334	56.7493	24.0256	64.6245	26.1113	66.8202	72.0953	67.5462	15.1894
																							569.768	32.0739	23.2292	17.8875	49.6617	14.998	17.4463	17.9896	8.44327	19.558	4.31079	18.0214	31.2414	18.7516	35.3009	16.154	28.7034	74.2966	38.2826	55.8569	23.5102	63.8537	26.1409	66.8733	71.6534	67.3903	15.0779
																							570.831	32.0841	22.7398	17.7367	48.9079	14.5175	17.1063	17.7002	8.46008	19.1961	4.93823	17.7043	30.0634	18.0214	34.422	15.979	28.6959	73.4336	38.834	56.029	22.9483	63.8895	25.8471	65.7612	70.9135	67.0369	14.823
																							571.894	32.2049	22.3262	17.3966	47.3274	14.0514	16.535	16.6523	8.42602	19.7884	5.40671	18.4952	28.1552	17.1477	33.0003	15.4698	28.5119	72.2837	39.0911	54.7032	22.7747	62.6919	25.5422	66.6516	70.7069	68.0376	15.0792
																							572.957	31.9195	21.9082	17.5121	46.697	13.9216	16.2249	16.2982	8.26664	19.3936	6.23241	19.0661	27.538	16.6233	32.346	15.7613	28.291	71.6881	39.5333	54.4659	22.3311	62.2734	25.1899	65.4014	70.0855	68.0065	14.879
																							574.02	31.9271	21.4785	17.1154	46.2686	13.6551	16.13	15.3499	7.94015	18.9229	6.76394	19.4383	26.831	16.0016	31.2209	15.7755	27.4114	70.8841	40.0603	53.7824	21.8081	61.0409	24.9043	65.2672	69.3578	69.4622	14.7107
																							575.083	31.8079	21.1759	17.1745	45.6872	13.2854	15.8651	14.8708	7.7746	18.5111	7.04546	19.0703	26.0668	15.4383	30.4626	15.9954	26.5371	70.5354	40.2364	53.198	21.3869	59.9017	24.3323	65.6463	68.3805	70.2932	14.5694
																							576.146	31.4254	20.9833	17.015	45.7475	13.2191	15.6567	14.8262	7.43597	17.7479	7.21306	18.5208	25.7606	15.0381	29.162	16.0796	25.3274	71.3398	40.8704	52.9975	21.1774	60.1649	24.4569	65.4162	68.6694	70.5674	14.3223
																							577.209	30.6169	20.8621	16.8893	45.4984	13.2824	16.0255	14.6324	7.03343	17.9293	6.9975	18.8153	24.9863	14.4041	28.4808	16.0472	24.3178	70.5763	40.4149	52.2426	20.9695	58.7392	24.0794	66.0526	67.45	72.7105	14.3532
																							578.272	29.9677	20.9228	16.829	45.1047	13.546	16.1313	15.0727	6.67698	17.9094	7.50011	18.2644	25.1883	14.3185	28.1895	15.8004	24.1438	70.8561	40.3507	52.6228	21.6257	58.9291	23.9204	65.5896	67.624	72.2832	14.5357
																							579.335	29.5548	20.6278	16.2054	44.402	13.7368	16.3326	14.8882	6.44329	18.1836	7.61789	18.4775	24.9752	14.37	27.3927	15.4875	23.399	70.2643	40.1946	52.1004	22.4403	58.4878	23.9237	66.1291	66.9052	72.9971	14.7443
																							580.398	29.3448	20.1009	15.7462	43.5838	13.7464	15.9814	14.8258	6.43816	17.5987	7.90582	18.4696	24.49	14.3244	26.7022	15.1642	23.209	70.3173	40.4253	51.6333	22.6233	58.0792	23.8223	66.4294	67.4476	73.7195	14.5954
																							581.461	28.5073	19.8849	15.6944	43.0453	13.7546	15.8434	15.1559	6.53206	17.2386	8.56128	18.1395	24.8476	14.2846	26.1527	14.8034	22.8751	70.613	40.3346	51.9448	22.6374	58.5614	23.9877	65.437	67.888	72.4694	14.7882
																							582.524	28.0468	19.1804	15.4355	42.5359	13.5436	15.3754	14.7922	6.22985	16.8149	8.55188	19.0788	23.7733	14.2875	25.1772	14.6312	22.5399	69.6573	40.2731	50.9846	22.8474	57.2589	23.7589	66.7613	66.6749	73.2886	14.8263
																							583.587	27.7735	19.1011	15.667	41.2525	13.5157	15.1928	15.1974	6.13234	16.4468	9.08501	18.6338	23.7984	14.117	24.9554	14.5571	22.5077	69.9201	40.3134	51.6103	22.8213	57.4025	23.6283	64.8495	67.6689	71.0434	14.6411
																							584.65	27.5503	18.4848	15.5899	39.8811	13.2607	14.5269	14.9853	5.88344	16.3112	8.82002	19.5728	23.3473	14.4024	24.1921	14.4736	21.995	69.2688	40.5451	51.2625	22.1892	56.5971	23.346	65.3835	67.4521	71.2141	14.3834
																							585.713	27.1469	18.1301	15.7834	38.2016	12.9802	13.9382	15.2592	5.97764	16.323	8.84364	20.4247	22.9668	14.5262	23.9623	14.4491	21.0988	68.3846	40.8387	51.1951	21.7977	56.1194	22.6027	65.3233	67.7505	70.263	14.115
																							586.776	26.6029	17.6012	15.9931	36.9151	12.9147	13.4502	15.7051	6.00658	16.4281	8.67155	21.2982	22.9098	15.0548	23.8284	14.0412	20.4211	67.627	40.9072	50.9305	21.49	56.0255	22.1837	64.2857	68.2679	69.0551	14.0891
																							587.839	25.8398	17.1385	15.9329	35.5728	12.8313	13.3867	15.5417	6.15142	17.3522	8.48109	22.0703	22.096	15.1788	23.5445	14.0491	19.5784	66.5734	41.3032	50.3307	21.5085	55.8614	21.8569	64.8906	68.3251	69.3616	14.2356
																							588.902	25.3547	16.9578	15.9779	34.9464	12.7639	13.7998	16.0795	6.48372	17.4284	8.42617	21.8594	21.9399	15.1442	23.9023	14.3184	18.617	66.0854	41.2296	50.5176	21.4892	56.5769	21.6332	63.3805	69.6462	68.441	13.9357
																							589.965	25.2852	16.3069	15.9181	34.1782	12.4312	13.5416	15.8128	6.65643	18.4127	8.21494	22.1089	21.3545	15.2005	23.3379	14.2206	17.9987	64.7325	41.2793	49.4675	21.5158	55.4733	21.7783	63.5003	69.7692	68.8694	14.0107
																							591.028	24.625	15.8488	15.9575	33.2504	12.1411	13.8211	16.3336	6.89549	18.8126	9.06758	20.8265	21.1221	14.8656	23.5491	13.9468	17.801	63.9032	41.1049	49.7754	20.8687	55.5714	21.8624	62.5822	70.4651	68.4649	13.8676
																							592.091	24.4384	15.3527	15.6292	32.3534	11.8127	13.5997	16.1719	6.91969	18.7952	9.50067	20.3077	19.9518	14.9121	23.0663	13.5532	17.1791	63.077	40.9547	48.7385	20.0503	54.7849	22.0794	61.9842	70.7532	69.0606	14.1256
																							593.154	24.09	14.8845	15.3049	31.601	11.3422	13.5772	16.1133	6.78838	19.2981	10.1725	19.8719	19.0406	15.1037	23.0195	13.293	17.2208	61.9139	40.9376	48.0492	19.791	53.9149	22.6738	61.4206	71.0995	69.0362	14.1745
																							594.217	24.0106	14.7394	14.9349	30.9775	10.9856	13.4765	16.0907	6.82794	19.4172	10.2501	19.3808	18.3076	15.0367	22.541	13.1305	17.3481	61.4877	41.4408	47.7912	19.3488	53.3637	23.4879	60.2517	72.2283	68.6427	13.9392
																							595.28	23.6791	14.454	14.4416	29.8479	10.8583	12.805	15.6717	6.67823	19.8096	9.89676	19.7198	18.0405	14.8233	21.3246	12.7157	17.6598	59.8872	41.148	46.4608	19.2014	52.0832	23.4991	59.7838	72.0428	68.4821	14.4457
																							596.343	23.3819	14.342	13.8765	29.5809	10.6758	12.589	15.9224	6.54355	20.8185	9.74666	19.2728	17.8659	15.1034	20.8827	12.6451	17.5182	59.9868	41.2721	46.6517	19.0322	52.3859	24.035	59.1057	72.9753	67.925	14.1237
																							597.406	23.3745	14.152	13.3139	28.7439	10.5172	12.3538	15.4313	6.64977	20.9424	9.50604	19.2527	17.2767	15.6044	19.9107	13.0027	17.1716	58.3294	41.4499	46.2017	19.2288	51.3438	24.4736	59.0263	73.4762	67.5071	14.4493
																							598.469	23.4621	13.9808	12.4681	28.4943	10.2144	12.3675	15.4877	6.50296	21.7054	9.02574	18.5882	17.0078	16.0228	19.3578	13.7322	16.8469	57.9016	41.5354	46.1876	19.386	50.8894	25.0659	59.223	73.8891	67.1065	14.3899
																							599.532	23.6059	13.7594	12.0026	28.4967	9.90602	12.491	15.0873	6.51412	21.6571	8.84093	17.6816	16.6824	16.1242	18.6763	14.0185	16.6104	56.7266	41.3182	45.8034	19.7676	50.2695	25.9195	58.3719	74.0674	67.1167	14.8858
																							600.595	23.8912	13.3967	11.822	28.4393	9.72668	12.3925	14.7477	6.68515	21.1136	8.35408	17.2906	16.4458	15.5405	18.3123	14.0682	16.923	55.6649	40.5618	44.7137	20.2674	49.4577	26.2419	58.7655	72.8914	66.2746	15.5578
																							601.658	24.3721	13.2453	11.7049	28.6043	9.60124	12.1816	14.5866	6.71166	21.2651	8.20197	16.6884	16.1891	15.1334	18.1372	14.4824	16.1926	55.2309	40.7387	44.592	20.3425	50.1545	27.2448	57.7531	73.2096	65.9847	15.502
																							602.721	24.6689	12.9399	11.4333	28.0695	9.71644	11.9013	14.2524	6.89231	20.3107	7.59982	16.4184	15.7	14.7043	17.9154	14.5598	16.0587	54.7636	40.4514	43.6326	20.7934	49.6567	27.4627	58.591	72.9025	64.9956	16.1872
																							603.784	24.9641	12.8635	11.2348	27.6448	9.60369	11.5878	14.1761	6.61991	20.2253	7.36124	16.1602	15.2005	14.1671	17.7626	15.2212	15.2169	54.2802	40.3806	43.4497	20.3328	50.3801	28.7735	57.7783	72.5878	65.0763	15.9532
																							604.847	25.0585	12.6228	10.9969	27.7749	9.53385	11.4528	14.0734	6.74601	19.8418	7.12454	16.2554	14.7227	13.7847	17.326	15.1907	15.2387	53.7011	40.0025	42.9019	19.9097	49.7901	28.9185	57.7516	72.4292	65.7441	16.589
																							605.91	24.7462	12.644	10.9375	27.7465	9.47805	11.7427	14.0404	6.51595	20.0729	7.13905	16.2234	14.2858	13.5562	17.066	14.899	14.9979	53.7076	39.5994	42.4825	19.8095	50.3368	28.6916	57.1411	72.0988	65.3367	16.6288
																							606.973	24.6133	12.7169	11.1132	28.3493	9.27578	11.4931	13.8734	6.42446	20.5747	7.08584	16.4654	13.8985	12.9339	16.6787	14.6164	14.972	53.9646	39.6792	42.3717	19.8456	51.1958	29.7532	56.4297	72.4063	64.698	16.2695
																							608.036	24.6404	12.5005	11.2392	28.1522	9.03106	11.1881	13.8133	6.40196	20.2249	6.87566	16.2565	13.667	12.7343	16.6546	14.2839	15.0709	53.8686	39.4872	41.7728	19.455	50.5229	29.1968	56.2944	72.1735	65.241	17.0308
																							609.099	24.0365	12.6244	11.7403	28.1514	8.97031	10.9133	13.9196	6.16639	21.3154	7.15742	16.1223	13.7564	12.5274	16.4885	14.141	15.1382	54.1651	40.036	41.7989	19.3014	50.9047	29.6276	55.4489	72.1028	64.4753	16.2895
																							610.162	24.8954	12.818	11.8787	27.898	8.77297	10.5492	13.9232	6.11374	21.9947	6.90802	15.3254	13.5574	12.6662	16.2687	13.9053	15.2705	53.9677	40.1753	41.2719	18.8442	50.1421	29.6444	55.6074	71.9399	65.0047	16.8112
																							611.225	23.9262	13.0983	11.721	27.6697	8.55	10.2759	14.0309	6.03359	22.791	7.232	15.0119	13.798	12.9576	16.3193	13.9788	15.6824	54.2169	40.5931	41.0613	19.0098	49.6691	29.1633	54.9834	72.5157	64.3261	16.4741
																							612.288	23.9301	13.3465	11.6681	27.385	8.28247	9.69341	13.7539	5.85577	22.8888	7.24489	14.7278	13.8922	13.4347	15.8033	14.3088	15.6917	53.8078	41.0059	40.8449	18.7394	48.9043	30.4578	54.8255	73.0415	64.9726	16.2581
																							613.351	24.4533	13.2015	11.1332	27.2518	8.26271	9.40883	13.8617	5.6846	22.6894	7.10245	14.1553	14.087	13.6757	15.9227	14.0941	16.1941	54.8742	40.9011	40.0187	18.2616	47.6594	29.6436	54.4263	71.9025	65.7566	17.6993
																							614.414	23.3941	13.2558	10.9182	27.3473	8.09001	9.40982	13.5338	5.52552	23.102	7.41336	14.1043	14.2451	14.0041	15.6624	14.7003	16.3204	54.5294	41.4685	39.8896	18.4127	47.587	31.4315	53.7225	72.5941	65.4776	17.2475
																							615.477	23.8936	13.1635	10.6597	26.5949	7.88482	9.24263	13.3306	5.31105	23.3244	7.39665	13.9982	14.0471	14.2236	15.4656	14.8061	16.161	55.5325	41.5281	39.1631	17.8032	46.9744	31.1143	54.3844	72.5858	66.3017	18.6467
																							616.54	23.461	13.1312	10.2316	25.5423	7.65489	9.09775	13.2055	5.25645	23.3164	7.0836	14.1741	14.338	14.5325	15.5349	15.1529	16.5842	55.7296	41.5482	38.9076	18.0572	46.3834	31.4309	53.364	72.6407	65.6276	18.1256
																							617.603	23.7299	13.0739	9.85152	24.5719	7.47325	9.36899	13.1628	5.09025	22.7338	7.46516	14.6204	14.54	14.6726	15.5734	15.5116	15.9072	55.5112	41.7427	38.1753	17.9108	45.3685	31.6844	54.1019	71.8459	66.6447	18.9938
																							618.666	23.7745	12.8259	9.49374	23.7499	7.30692	9.78883	13.0673	5.19497	22.2901	7.59817	15.071	15.0686	15.4923	15.34	15.0976	16.0401	55.8545	41.7434	37.79	18.1645	44.6516	30.4325	54.4213	70.9811	66.7511	19.6985
																							619.729	23.4976	12.9362	9.28137	23.2183	7.12687	10.3428	12.9699	5.24991	21.7046	7.85253	15.5156	15.2801	16.5368	14.9458	15.0614	15.3239	55.3039	41.9914	37.7582	17.966	44.4509	30.0708	54.7107	70.9892	66.3617	19.5052
																							620.792	23.7946	12.6302	9.26334	22.37	6.91233	10.4642	12.5278	5.34745	20.8072	8.25601	15.5663	15.2098	17.5198	14.4338	14.581	15.0378	55.0037	42.0969	36.9165	17.6203	43.2771	29.5173	55.85	69.6078	67.2169	20.6288
																							621.855	23.9627	12.1744	9.0786	22.1658	6.61463	10.8117	12.5973	5.18633	20.9966	8.61417	15.1229	15.4889	17.9971	13.8927	14.0223	15.0423	55.0896	42.303	37.0195	17.6613	43.7042	29.0174	54.5042	69.9493	65.8077	20.3252
																							622.918	24.2784	11.935	8.87957	22.0136	6.30663	10.757	12.1957	4.93931	20.2958	8.85443	15.2398	15.4423	17.8862	13.4919	13.467	14.7013	54.3475	42.4129	36.3512	17.1974	43.0158	29.2877	54.753	69.0645	65.9973	20.8748
																							623.981	24.0469	11.7594	8.63017	21.8531	6.26134	10.8658	11.8735	4.80699	20.2143	8.79866	15.0902	15.7431	18.2857	13.1049	12.7574	14.9419	53.8832	42.7271	36.0096	17.0939	43.3716	29.2089	54.2093	69.1143	65.5665	20.9436
																							625.044	23.6596	11.807	8.47159	21.886	6.02923	10.7853	11.6458	4.51616	19.8706	8.53905	15.0832	15.0827	19.0878	12.3111	12.1087	14.864	53.2952	42.8668	35.3479	17.2735	43.5321	29.3096	53.31	68.8044	65.0035	21.0816
																							626.107	23.3182	11.8406	8.27686	21.0555	5.7475	10.4284	11.3557	4.26436	19.6879	7.73887	15.3596	14.346	18.8496	12.1265	12.1169	15.1687	53.6553	42.8606	34.0738	17.3233	42.7242	28.2764	54.4387	67.6805	65.2977	22.1743
																							627.17	22.9443	12.0102	8.10536	20.7823	5.71426	10.4389	11.4947	4.04199	19.3468	7.15438	14.9393	13.6286	19.36	11.8274	11.7638	15.3626	53.2394	42.8835	33.3453	17.8692	43.4843	27.629	53.2151	68.5792	65.1066	22.3712
																							628.233	22.6278	11.9815	8.15211	19.8848	5.66338	10.2791	11.4603	3.93248	18.3836	6.69602	15.365	12.7218	19.012	11.7475	11.7632	15.7695	53.0542	42.6726	32.1059	18.334	43.0771	26.7577	53.9915	67.7632	64.9297	23.2173
																							629.296	22.3414	11.8465	7.98155	19.1324	5.68685	10.687	11.5539	3.89971	17.6698	6.55801	15.4679	12.6457	19.5715	11.4301	11.3542	15.9613	52.935	42.7297	31.4539	19.0777	43.6826	26.0508	53.2552	68.2697	64.7101	23.6096
																							630.359	22.378	12.061	8.10235	18.8193	5.78804	10.7226	11.7011	3.83512	16.9847	6.56205	15.5063	12.6811	19.4251	11.4175	11.4016	16.1551	52.819	42.646	31.0928	19.7579	43.0809	25.5189	53.0434	67.6833	63.6362	24.2706
																							631.422	22.341	12.0866	7.91673	17.7241	5.58512	10.6052	11.6349	3.84687	16.5429	6.53177	15.0134	12.5109	19.3477	11.271	11.5207	16.5199	52.7845	42.7523	30.2704	19.8079	43.2092	24.9483	53.1584	67.644	64.0571	24.7797
																							632.485	22.7222	12.0656	7.84877	17.3273	5.50585	10.4535	11.8572	3.93932	16.2555	6.45987	14.8653	12.7898	19.2843	11.2569	11.5668	16.734	53.025	42.5766	29.4771	19.6349	43.9569	24.5364	51.9957	68.5825	63.6139	24.6358
																							633.548	23.3023	11.9164	7.82236	16.9204	5.91361	10.1722	11.8957	3.99302	15.8361	6.51498	14.7794	12.499	18.7218	11.045	11.7939	16.8149	52.9014	42.8925	28.0927	19.5106	43.5498	24.9298	52.507	67.6769	63.7837	25.7496
																							634.611	23.709	11.9136	7.77775	16.6455	5.85109	9.81706	11.6984	4.01147	15.6984	6.41579	14.7202	13.152	18.0938	10.7224	11.5909	16.9065	52.2504	43.0553	27.4596	19.3148	44.0542	24.8932	51.383	68.9495	63.444	26.436
																							635.674	24.109	11.3371	7.67563	16.1893	6.15162	9.44145	11.5745	4.02664	15.0765	6.487	15.2995	13.5743	17.4893	10.4521	11.4174	17.1605	52.2034	43.3304	26.2028	19.1182	43.8516	24.9546	51.4842	68.8988	63.5213	27.2576
																							636.737	24.2375	10.7935	7.67483	15.907	6.13933	9.32099	11.3605	4.03279	14.6168	6.30457	15.2325	13.8604	16.8247	10.1158	11.6113	16.8982	51.6879	43.4626	25.5284	19.2004	44.5308	25.0061	51.2115	69.7174	63.6538	28.1115
																							637.8	24.3958	10.4596	7.52543	15.6667	6.20095	8.82126	11.1822	4.18383	14.439	6.35572	14.9898	14.151	16.0402	9.96262	11.8153	17.3618	51.5114	43.2695	24.9243	19.1686	45.1616	24.6522	50.862	71.4452	63.3613	28.1771
																							638.863	24.6968	10.11	7.40924	15.2844	6.45226	8.70661	11.1934	4.07589	14.4141	6.12763	14.5363	13.2902	15.206	9.55978	12.6674	17.0698	51.3851	43.6289	23.7148	18.6887	44.0154	25.2273	50.9521	70.9164	63.1994	29.167
																							639.926	24.7044	9.84617	7.32547	15.0541	6.29558	8.16634	11.5451	3.84075	13.995	6.5292	13.9336	13.5986	14.72	9.47825	12.8213	17.4032	50.8417	43.4485	23.5169	18.0933	44.5043	24.7716	50.3543	72.3798	63.2385	28.7934
																							640.989	24.723	9.65279	7.21771	14.8181	6.72066	7.48127	11.8679	3.80461	13.5019	6.42179	13.9276	13.285	14.5218	9.20751	12.9197	17.7606	50.8952	43.7211	22.8968	17.7154	44.7029	25.1943	50.1212	73.1367	62.9889	29.3371
																							642.052	24.7221	9.42777	7.19162	14.7287	6.63905	6.9859	12.0204	3.65178	13.6301	6.52442	13.5291	13.23	14.921	8.81975	13.1187	18.2351	50.2716	43.8998	22.0609	17.658	44.9985	24.9895	49.5798	73.3898	63.0513	29.5963
																							643.115	24.7903	9.36901	7.22209	14.4185	6.75563	6.68845	12.3035	3.66776	14.3098	6.72429	13.5297	12.8722	15.0473	8.80748	13.6436	18.7369	49.9737	44.0226	21.7235	17.6295	45.1857	25.1966	49.2825	73.4251	62.8951	29.9398
																							644.178	25.0591	8.89299	7.1554	14.1598	6.70449	6.43545	12.3038	3.63806	13.9385	6.82528	13.6712	12.1782	15.3822	8.81245	14.1786	18.8673	49.5464	43.8053	20.9377	17.6855	44.5655	25.4654	49.1538	71.8364	63.1346	30.9412
																							645.241	24.9189	8.8734	7.20554	14.1145	6.91343	6.54202	12.2133	3.63482	13.7134	6.84097	13.5301	12.3161	15.3844	8.98317	15.2188	19.5215	49.4341	43.4798	20.8359	18.0414	45.3393	25.2317	49.4744	72.7572	62.9696	30.7468
																							646.304	24.8646	8.52303	7.01264	13.7227	7.11416	6.52331	12.0517	3.70528	12.9156	6.26382	13.7229	12.4792	15.1845	9.1748	16.0202	20.0796	49.7106	43.2519	20.392	18.4541	44.8802	25.4642	49.5331	72.5262	62.4382	30.8513
																							647.367	24.7108	8.3866	6.94754	13.446	7.20766	6.88414	11.7822	3.69872	12.4236	6.15003	13.6017	12.8214	15.5854	9.08224	16.6299	20.1956	49.2482	43.4032	19.9459	18.7035	44.7756	25.6935	49.5015	72.6844	62.0658	30.7357
																							648.43	24.0894	8.41639	6.89758	13.1725	7.48496	6.7317	11.7666	3.78996	12.449	6.12406	13.5582	12.975	15.2116	8.81724	16.9282	21.2626	48.8937	43.8875	19.7121	19.253	44.3572	25.8646	49.4464	73.2741	61.3308	30.8712
																							649.493	23.8477	8.36092	6.81296	13.1936	7.31536	6.80994	11.4991	3.79531	11.7785	5.95941	13.376	12.5982	15.5744	8.8428	17.0311	22.1236	48.8987	44.1001	19.2873	19.4531	43.5415	26.1797	48.2493	73.0153	61.043	31.0748
																							650.556	23.5882	8.59736	6.8573	13.2315	7.09868	6.93614	11.3587	3.77148	11.4056	5.71804	13.2813	12.7426	15.6332	8.56008	17.3577	22.9449	48.7764	44.5901	18.933	19.0177	43.6557	26.2061	48.1666	73.9722	60.7173	30.8512
																							651.619	23.1508	8.5048	6.84796	12.7178	6.87306	7.17288	11.2869	3.57093	10.8289	5.05749	13.0525	12.627	15.129	8.66573	17.1726	23.7008	48.7963	44.5641	18.3058	18.9999	43.034	26.3455	48.1165	73.7866	60.7708	31.2753
																							652.682	22.7517	8.55593	6.91689	12.5989	6.56613	7.10585	10.8423	3.32829	10.6354	5.08513	12.9262	13.8726	15.1936	8.18074	16.9797	24.2558	48.612	45.1005	17.8721	18.6649	43.047	26.5297	48.3728	73.5657	60.501	31.2553
																							653.745	22.4036	8.46538	6.99895	12.2041	6.22814	7.36927	10.6714	3.1278	9.9255	4.68384	13.1112	14.093	14.9626	8.20896	16.729	25.0131	48.6069	45.1871	17.3196	19.076	42.9417	26.7469	48.9578	72.4516	60.8942	31.6953
																							654.808	22.2714	8.55907	7.08706	12.0274	5.64846	7.47231	10.6195	3.05845	9.38598	4.57668	13.1841	15.1288	15.0558	7.7221	16.4735	25.7551	48.7725	45.787	16.9995	18.9207	43.8081	26.2929	48.8822	72.9819	60.8943	31.6823
																							655.871	21.986	8.85123	7.27115	12.0698	5.46803	7.71482	10.5068	2.97761	9.3968	4.53116	13.0423	15.4167	15.5303	7.3277	16.4383	26.2576	48.8578	46.0223	16.7395	18.7172	44.3571	26.2138	49.2032	73.1971	61.1748	31.8412
																							656.934	21.9128	8.8946	7.27839	11.736	5.28812	7.73905	10.183	2.90724	9.78425	4.03285	12.4723	17.0734	15.1073	7.5844	16.7069	26.7986	48.3758	46.3251	16.6848	18.5428	43.3942	26.3554	49.4926	72.1321	60.2082	32.7195
																							657.997	21.7995	8.8929	7.15538	12.1802	4.83698	7.89318	9.71284	2.91126	9.79127	4.17617	12.8221	16.0877	15.1913	7.55872	16.319	27.1402	49.2327	46.6319	16.6855	18.1719	43.8344	26.3298	48.8645	72.6424	60.7013	32.923
																							659.06	21.7392	8.77799	7.03808	12.4869	5.05195	7.83468	9.86879	2.91408	9.51074	4.11383	12.3615	16.7312	14.7132	7.91638	16.2701	27.6253	49.0247	46.7759	16.8033	18.0639	42.8124	26.3569	49.2576	72.3149	60.5885	33.3262
																							660.123	21.5735	8.6882	7.00884	12.752	4.60339	7.70474	9.75795	2.8647	9.41459	4.42946	12.773	16.5309	14.5879	8.06868	15.6722	27.8131	49.7088	46.9442	16.7744	17.2808	42.9402	26.3179	49.1665	73.488	60.5734	33.0569
																							661.186	21.4112	8.51353	6.90796	12.573	4.66058	7.38433	9.76122	2.77863	9.66736	4.88902	13.1766	16.3237	14.6535	8.16303	15.1949	27.8325	49.2914	47.3197	16.8851	17.4602	41.202	26.9254	50.0829	72.7742	60.1329	33.3386
																							662.249	21.6016	8.64179	7.08133	13.1583	4.49867	7.14436	9.889	2.7902	9.66765	5.29386	13.5304	16.3293	14.3521	8.35779	14.5269	28.6404	49.2305	47.6839	16.7105	16.9839	40.7295	27.3833	50.1093	72.7363	58.6701	33.2794
																							663.312	21.9087	8.32935	7.03142	13.8085	4.43835	6.74595	10.1481	2.85084	9.81419	6.10663	14.2676	15.5458	14.4713	8.61916	14.1906	28.691	49.6842	48.3646	16.4912	17.1524	40.5092	27.8155	49.4066	72.2683	58.297	33.5916
																							664.375	22.1664	8.32852	6.91625	14.2323	4.68671	6.39998	10.5674	2.87699	10.0433	6.4299	14.3911	14.9547	14.2003	8.89514	14.3244	29.0163	48.9736	48.431	16.3791	17.0946	40.2055	27.658	49.8032	71.7209	57.4554	33.8297
																							665.438	22.2715	8.24325	6.98986	14.5583	4.58933	6.22358	10.7594	2.79967	10.6407	6.95697	14.1799	13.9581	13.8193	8.7936	14.4528	29.7719	49.5581	48.6554	16.3646	17.0708	40.4593	28.4465	49.1841	72.5349	56.9919	33.94
																							666.501	22.7187	7.92758	7.10801	14.4386	4.6659	5.91932	10.7774	2.62345	10.4698	7.6304	14.1586	13.0275	14.2498	8.81414	14.7679	29.3346	49.085	48.9389	16.0575	17.3375	39.9018	28.7165	49.0647	72.0034	57.0786	34.5673
																							667.564	22.5903	7.49899	7.16241	14.1836	4.87027	6.04412	10.9331	2.55287	10.6156	8.5049	13.7982	11.975	13.9754	8.8691	15.2163	29.1813	49.1344	49.6096	15.9367	17.4038	39.7522	28.9137	49.3249	72.3737	57.2203	34.8479
																							668.627	22.7144	7.11081	7.33144	13.8706	4.95173	6.16706	10.9231	2.38811	10.7241	9.39098	14.2449	11.8439	13.9791	8.89685	14.9742	28.4393	49.3346	49.7111	15.7073	17.6797	39.2356	29.5907	48.8933	72.9909	58.0922	35.2227
																							669.69	22.3537	6.86122	7.23114	13.3963	5.42162	6.07654	10.7809	2.38831	10.6142	9.52522	14.0161	12.1544	14.6266	9.20525	14.6232	27.5591	48.5714	49.4878	15.615	17.4027	37.8516	29.3293	48.828	71.4855	57.8045	35.8961
																							670.753	22.0705	6.97175	7.24471	13.0511	5.44109	6.02893	10.8605	2.4093	11.2128	9.79642	13.7968	12.9491	14.2095	8.87433	14.5217	28.1722	48.6444	49.7231	15.1289	17.1658	37.9984	30.2049	48.5943	72.8123	57.7237	36.1321
																							671.816	21.8379	6.9984	7.06251	12.5112	5.72768	5.80989	10.4291	2.5075	11.0112	9.67191	13.4013	13.3728	14.6898	8.76744	14.4842	27.384	48.6795	49.3172	14.4758	16.8062	37.5963	29.9693	48.8006	72.8398	57.1613	36.4414
																							672.879	21.7355	7.07742	6.94751	11.9997	5.25439	5.71572	10.2556	2.55246	11.7384	9.58045	12.7653	13.9403	14.0274	8.27307	14.8303	27.2124	49.2412	49.6334	14.3029	16.3705	37.5849	29.8795	48.9622	73.2904	56.7137	36.5473
																							673.942	21.6453	7.11693	6.77413	11.3089	5.23591	5.65787	10.0355	2.54055	11.878	9.86247	12.5724	14.5565	14.2073	7.82165	15.0916	27.0198	49.258	49.4275	14.3351	16.0086	36.9519	30.1994	49.6613	73.3897	56.3749	36.3018
																							675.005	21.5538	6.89567	6.54254	10.8066	4.94364	5.64053	9.82372	2.72881	12.1027	9.32962	12.4818	15.0781	13.9012	7.58195	15.1563	26.7963	48.5475	50.089	13.9249	15.2867	35.837	30.3827	49.7778	72.3769	55.1413	36.2763
																							676.068	20.6821	6.58758	6.45505	10.5969	4.77377	5.74576	9.59146	2.631	12.2231	9.86755	12.2122	15.232	13.6414	7.2712	15.4308	26.9634	49.2309	50.1815	13.5822	15.2622	35.581	31.1612	49.7473	73.6289	55.2332	36.2298
																							677.131	20.2949	6.51071	6.1717	10.5667	4.73104	5.59599	9.42031	2.71649	11.706	9.56257	12.2867	15.1259	14.3574	7.2311	15.1238	26.288	48.7702	50.3352	13.2982	15.0716	35.0053	30.9737	49.8178	72.1655	54.6925	36.2659
																							678.194	19.6289	6.38519	6.04103	10.5108	4.48763	5.7447	9.63739	2.86224	11.6639	9.64916	12.4533	14.8459	14.1608	7.11615	15.3049	26.2114	48.8847	50.6354	13.1794	14.9715	35.2684	31.3282	49.4866	72.8169	54.0979	36.6813
																							679.257	19.7941	6.52374	5.86026	10.4407	4.2077	5.51266	9.58895	2.84041	11.0167	9.90446	12.3948	14.5425	13.9825	7.35995	14.9586	25.197	47.8681	51.168	13.0357	14.805	34.5536	31.4368	49.0796	71.7473	53.9449	37.157
																							680.32	19.2007	6.60558	5.73979	10.4719	3.93111	5.38082	9.88338	2.98288	11.0193	10.0365	12.343	14.0295	14.2113	7.72458	15.2325	24.2602	47.5854	51.6249	12.9128	14.7168	34.5867	31.4499	49.2955	71.9045	53.777	37.723
																							681.383	19.1465	6.54382	5.77264	10.5475	4.14446	5.36477	10.2736	3.04425	10.7385	10.0466	12.0966	14.4668	14.1719	8.1464	15.4089	24.1144	47.7369	51.6465	12.9087	14.5983	35.4628	31.6077	49.3711	73.2241	53.5882	37.6833
																							682.446	19.1476	6.53648	5.7734	10.5041	4.15206	5.58824	10.769	3.10826	10.6144	9.88081	12.4078	14.6895	14.2044	8.84283	15.0127	23.4014	46.9503	51.8377	12.7345	14.4939	35.0722	31.0658	49.2476	71.452	53.4893	37.9734
																							683.509	18.8339	6.53418	5.85615	10.8217	4.23822	6.00541	10.9157	3.21886	10.3886	9.64598	12.5351	15.0841	14.5724	9.01294	14.8417	24.0297	46.8046	52.3151	12.7535	14.2614	35.6949	31.3371	48.8491	71.8323	53.701	38.2236
																							684.572	18.058	6.64902	5.91136	10.6939	4.18325	6.48499	10.9454	2.99266	10.0054	9.3643	13.2195	14.8791	14.1148	9.15141	14.4164	23.1103	46.2656	52.0754	12.5253	14.3937	35.4908	31.3124	48.3244	70.7229	54.0247	38.0432
																							685.635	17.3281	6.63127	5.89543	10.6925	4.01917	6.70513	10.6008	3.03047	9.49707	9.43688	13.4793	14.9131	14.217	8.97458	14.3628	23.0064	46.1113	52.5558	12.0286	14.5908	35.7948	31.0233	47.5996	70.5312	54.6111	38.4004
																							686.698	16.8058	6.69832	5.84024	10.7037	3.93053	6.6532	10.3213	3.12335	9.07344	8.85283	13.9975	14.3792	13.7009	8.5809	14.024	22.5822	46.3118	52.6214	11.9858	14.8117	36.6073	31.426	46.7413	71.4265	54.9797	38.3138
																							687.761	16.5277	6.96838	5.61957	10.8255	3.83557	6.19155	9.83048	3.08133	8.75638	8.08864	14.8049	13.7924	13.8574	8.60013	13.5775	21.3136	45.3147	52.1972	11.2317	14.9561	36.2318	30.6773	46.8182	69.9654	55.1577	38.1801
																							688.824	16.0566	7.10433	5.63528	11.3768	3.66013	5.64084	9.72593	3.1856	8.96664	7.51426	14.8036	13.5619	13.6027	8.11045	13.5637	21.0341	45.6669	52.5665	11.1574	15.3002	36.5072	31.7781	45.6537	70.3813	56.0538	38.6652
																							689.887	15.7155	7.35947	5.40012	11.5095	3.48154	5.24231	9.5598	3.1731	9.09037	7.47785	15.1006	13.9364	13.7469	7.93182	13.8297	20.1113	45.276	52.3981	11.1235	15.242	36.1808	31.428	45.7916	68.71	56.2755	38.876
																							690.95	15.6017	7.49015	5.30973	11.6605	3.237	5.08197	9.61941	3.08334	9.46307	7.3044	15.4348	13.8136	13.561	7.56518	14.1599	19.9169	45.6668	53.085	11.0998	16.0814	36.4875	32.0434	45.3488	69.0726	57.0984	39.1325
																							692.013	15.5329	7.43564	5.19854	11.5878	3.16434	5.11468	9.3949	3.12808	9.02238	6.86013	15.684	14.2861	13.7804	7.17669	14.7419	19.1683	45.2742	53.0168	11.1194	16.4699	36.5328	32.6904	44.5369	68.9821	57.6321	39.2893
																							693.076	15.2023	7.15433	5.11673	11.0222	3.1128	5.2733	9.12867	2.8221	8.47339	6.98258	16.0414	14.0159	13.9391	7.51664	14.7466	18.345	44.5387	53.1785	11.0241	16.5325	35.578	32.6215	43.4173	67.7933	57.2697	39.6655
																							694.139	15.1401	7.09654	5.09383	11.0762	3.13543	5.22704	9.03918	2.72216	8.50417	6.8368	16.0292	13.5938	13.9868	7.52802	15.2619	18.1315	44.8679	53.2599	11.0511	16.3229	36.0906	33.1757	42.9815	69.4441	57.5836	39.6465
																							695.202	14.7334	7.07226	5.22208	11.093	3.33697	5.35379	8.86202	2.55417	8.59217	6.95402	16.7629	13.736	14.3788	7.94228	14.958	17.463	44.08	52.9676	11.0484	15.9774	35.1817	32.4808	43.1246	68.3259	57.2211	39.9173
																							696.265	14.2166	7.04917	5.50456	11.1818	3.39361	5.47277	8.71277	2.38499	8.63739	7.3246	16.7904	13.0504	14.1644	7.78183	15.1565	17.5654	44.5918	53.6732	11.1912	15.6232	34.9891	32.6341	42.3629	68.7632	57.1644	40.4744
																							697.328	13.9152	6.86085	5.60297	11.4163	3.47663	5.57764	8.75491	2.37865	8.50942	7.48595	16.61	13.5955	14.458	7.87215	15.1266	17.8111	44.5592	53.2126	11.1265	15.329	34.5809	32.4383	42.4859	68.3462	56.7397	40.5173
																							698.391	13.3848	7.10429	5.85332	11.5591	3.58669	5.55347	8.75463	2.19303	8.42789	8.23593	16.755	13.0099	14.4839	7.82316	15.084	18.0358	44.5773	53.885	11.0883	15.3914	34.2731	31.8734	42.2015	68.123	55.903	40.9866
																							699.454	12.9717	6.98344	5.9646	11.6317	3.56304	5.5124	9.03747	2.22345	8.59962	9.15714	16.115	13.1892	14.59	7.80126	14.9516	18.3722	45.0187	54.3765	11.0676	15.4793	34.6244	32.2123	41.9293	69.4223	55.0804	41.0394
																							700.517	12.4638	6.76188	6.14095	11.3645	3.55026	5.29522	8.84237	2.23424	8.59444	9.37792	16.2004	13.0389	15.0041	7.94677	14.7405	17.7831	43.9081	54.2933	11.2826	15.3227	33.5876	31.4642	42.0349	68.1693	54.0106	41.2545
																							701.58	12.0318	6.68427	6.06764	11.3256	3.44278	5.41674	8.82551	2.10778	8.4947	9.95935	15.6303	12.28	14.8927	7.54969	14.4104	18.3153	44.4065	54.8004	11.0567	15.5955	33.7712	31.8914	40.998	69.2547	53.4064	41.8276
																							702.643	11.859	6.81485	6.11641	10.9969	3.26098	5.59391	8.90192	2.18404	8.60475	9.90169	15.4879	11.8975	15.5923	7.46467	13.972	18.194	44.4978	54.6992	11.0533	15.6295	32.9855	31.9053	40.9447	69.0012	52.4462	42.3473
																							703.706	11.7073	7.01318	6.02882	11.1577	3.11325	5.7496	8.88205	2.25194	8.49629	10.9126	15.0426	11.4176	15.725	7.17476	13.5367	17.6185	44.6307	55.4653	10.9744	15.5996	32.3945	31.8434	40.2428	68.7231	52.2082	43.0666
																							704.769	11.5287	7.07443	5.99949	11.1921	2.8722	5.90335	9.02289	2.42685	8.67908	11.1406	14.7436	11.1564	15.4207	7.13029	13.1227	17.12	44.8402	55.8922	11.1689	15.6791	31.6691	31.8044	39.9551	68.6339	52.2327	43.8516
																							705.832	11.3354	7.25391	5.85489	10.8999	2.85407	6.00754	9.12265	2.58231	8.63378	11.282	14.9111	10.9419	14.7145	6.97234	12.965	16.4176	44.5837	56.4221	11.3702	15.6043	30.5164	31.3287	40.0301	67.7872	52.1549	44.5515
																							706.895	11.2406	7.26817	5.62059	10.4711	2.8404	6.32136	9.33249	2.71377	8.85885	11.9873	15.0278	10.6482	13.9479	6.85528	12.7455	15.6423	44.4372	57.5425	11.4099	15.3495	29.7251	31.1976	39.4193	67.6499	51.6873	45.3971
																							707.958	11.0707	7.10536	5.42787	10.0012	2.82417	6.26493	9.3638	2.90188	9.12379	12.1498	15.0267	10.0712	12.6032	6.79934	12.8317	15.3239	44.4074	57.3344	11.6293	14.8267	29.2493	31.104	39.9168	67.3038	51.1839	45.516
																							709.021	11.3407	7.05084	5.33026	9.94672	2.58254	6.30341	9.75383	3.01991	9.14713	13.5133	15.0151	9.96537	11.9586	6.71382	12.5793	15.4032	44.4172	57.4219	11.5275	14.652	28.9553	30.8821	39.3276	67.4831	50.687	45.8304
																							710.084	11.3858	6.97974	5.19862	9.88919	2.73296	6.45488	9.87739	2.9516	9.06914	13.1337	14.8021	9.94932	11.4229	6.63251	12.5942	15.6116	44.1527	57.1427	11.5987	14.0697	28.5783	30.4405	39.1774	66.9339	50.1584	46.9972
																							711.147	11.2677	7.05934	5.03882	9.99218	2.72866	6.08042	9.7633	2.67221	8.82961	13.0041	14.6007	9.67385	11.3598	6.48038	12.309	15.5299	43.934	57.1106	11.2099	13.8362	28.0864	30.0788	38.7495	66.2689	49.4302	47.6983
																							712.21	11.3139	6.98982	4.98718	10.0733	2.5673	6.17249	9.81258	2.56659	8.67046	12.8351	14.5177	9.2448	11.3635	6.28388	12.003	15.8704	44.5358	57.6539	11.0097	13.9211	27.7726	29.359	38.4994	66.8278	49.4943	48.7558
																							713.273	10.9205	6.98701	4.9312	10.0756	2.60245	6.0116	9.5841	2.44061	8.1074	11.9882	14.1351	8.85803	11.26	6.31241	11.8963	15.6692	44.0452	58.2914	10.8142	14.2211	27.1129	28.5484	38.4962	65.9243	48.9936	49.7302
																							714.336	10.8005	6.94731	4.9777	9.55923	2.27358	5.77302	9.79694	2.40074	8.0714	12.2659	13.9247	8.81835	11.0652	6.37589	11.9216	16.0165	44.1626	58.7064	10.4049	14.9516	26.8249	27.9415	38.1672	66.0738	49.643	50.6457
																							715.399	10.3164	7.03802	5.01805	9.44646	2.32268	5.3456	9.44303	2.33564	8.29222	12.3324	13.3361	8.58747	10.9383	6.50842	11.4481	15.9432	43.5781	59.2672	10.2579	15.4558	26.2005	26.5925	37.86	64.817	49.2514	51.4436
																							716.462	9.99848	7.20728	5.09763	9.41721	2.05581	5.23452	9.44955	2.30561	8.68288	12.3134	13.2201	8.61717	10.8385	6.50447	11.0484	16.4558	44.3745	58.8443	10.2317	15.7457	25.9197	25.5909	38.1014	65.3952	49.1651	51.6271
																							717.525	9.34999	7.29251	5.22719	9.66619	2.03872	5.2835	9.38536	2.3513	9.05002	12.7156	12.9237	8.6026	10.6656	6.31936	10.6603	16.6328	44.3855	58.5954	10.115	15.9495	25.7715	24.3948	38.8213	64.964	49.6663	52.7227
																							718.588	8.85414	7.06261	5.1357	9.67957	1.98225	5.45521	9.03954	2.32044	8.973	12.1314	12.7744	8.43698	10.8637	6.32914	10.4143	16.8464	43.9951	58.7692	10.2608	16.0267	25.4067	23.6276	39.3207	64.4034	49.2274	53.1423
																							719.651	8.05576	6.94282	4.87002	9.51789	1.98659	5.64716	8.92857	2.26375	9.14246	12.0103	12.6668	8.46317	11.0931	6.28158	10.22	16.9767	44.2245	58.414	10.1564	15.9434	25.1134	23.0612	39.1331	64.7233	50.0558	54.3027
																							720.714	7.82941	6.5781	4.60346	9.23878	2.0125	6.02214	8.89373	2.25774	9.12531	11.6905	12.7782	8.42144	10.8882	6.26299	9.88025	17.1169	43.4106	59.4637	10.169	16.0293	24.9184	22.4238	39.0764	64.2765	49.3037	54.6799
																							721.777	8.02515	6.13535	4.34546	8.6364	1.91335	6.42748	9.10128	2.26696	9.10428	11.5737	12.8918	8.45126	10.8997	6.35451	10.02	17.6333	43.3831	59.6072	10.0854	16.229	24.6906	21.2793	39.1011	64.6253	49.6073	55.3517
																							722.84	7.78065	5.54423	4.06213	8.13353	2.11234	6.73534	9.09824	2.34568	8.83354	11.9509	12.5083	8.45638	11.0666	6.44895	9.74385	18.1569	42.7038	60.0751	9.97497	16.7694	24.6962	20.5028	37.9885	63.9897	49.1552	56.1347
																							723.903	7.67624	5.24369	3.91402	7.8684	2.02707	6.68559	9.33933	2.37896	8.69641	12.2895	12.2826	8.33889	10.9325	6.68574	9.55108	18.5058	42.2085	60.1881	10.1198	16.661	24.8865	19.7821	37.7284	64.1612	48.7374	56.7395
																							724.966	7.22931	4.72353	4.00585	7.77705	2.09654	6.61297	9.39176	2.42168	8.33459	13.0718	12.2611	8.60651	11.5023	6.62678	9.28836	18.3989	41.8003	59.977	10.1332	16.7537	24.8467	19.2775	36.9247	63.9086	48.8753	57.7433
																							726.029	7.20678	4.34593	4.0092	7.90614	2.149	6.33768	9.46157	2.62829	8.30208	13.5665	12.2207	8.52288	11.637	6.64729	9.08992	18.1059	40.7694	60.3761	10.1359	16.5571	24.8062	18.7877	37.0021	63.8746	48.1574	57.7925
																							727.092	6.73222	4.42973	4.14131	7.8785	1.82114	6.32728	9.46382	2.71732	8.00943	13.7517	12.4958	8.56981	12.1364	6.48986	9.71927	18.145	40.5901	59.9686	9.94538	16.4982	25.1817	18.2605	36.8379	64.6641	48.4072	58.9771
																							728.155	6.7045	4.33885	4.0322	7.78605	1.86185	6.08758	9.7433	2.69459	7.90826	14.2695	12.8982	8.05111	12.5035	6.25468	9.77486	17.7484	39.8873	60.4917	9.63534	16.3756	24.7268	17.8596	36.5409	64.1292	48.1446	59.2534
																							729.218	6.64146	4.31423	4.10449	7.50418	1.59516	5.89984	10.0739	2.69976	8.11597	14.8413	13.6612	7.59137	12.2423	6.02354	9.73107	17.3168	39.6759	59.9632	9.40845	16.2569	24.5812	17.5942	36.8548	64.0717	47.8589	60.0311
																							730.281	6.49554	4.09071	4.08664	7.43388	1.6139	5.84153	10.0386	2.68391	8.17157	15.519	13.7011	7.11046	11.984	5.77351	9.71927	17.2943	39.2415	60.4787	9.00286	16.2548	24.3892	17.7588	36.4269	64.3197	48.142	60.4374
																							731.344	6.32608	4.09092	3.92907	7.53523	1.78905	5.61459	10.2266	2.64645	8.31917	15.41	13.5945	6.54198	11.5928	5.78265	9.37928	16.7178	37.9716	61.1535	8.90467	16.1773	23.8429	17.3975	36.8655	63.4078	47.3611	59.4371
																							732.407	6.24515	3.99576	3.88685	7.86116	1.83911	5.50464	9.91942	2.69399	7.90047	15.1252	13.4582	6.50051	11.3332	5.70373	9.40681	16.7224	37.9238	61.454	8.90016	16.1452	23.8735	17.12	36.4413	64.3953	47.5537	59.9061
																							733.47	6.16593	3.99091	3.75367	8.26633	1.9871	5.51148	10.1919	2.59834	7.45174	14.6323	13.6386	6.41996	11.3672	5.72822	9.68665	16.3061	37.1558	62.1113	9.08518	16.0765	23.0982	15.8591	36.4419	62.6048	47.127	59.1108
																							734.533	6.35235	3.9266	3.68095	8.37708	1.96341	5.32955	10.1831	2.45669	6.94631	14.1841	13.9034	6.52348	11.2334	5.97695	10.1543	16.3577	36.941	62.2999	9.15759	15.9498	22.7303	15.5048	35.9062	63.2463	46.8794	59.0379
																							735.596	6.40872	3.68668	3.66387	8.22745	1.99301	4.9104	10.2885	2.29447	6.48308	14.1471	14.0586	6.65455	11.3113	6.33789	10.4516	16.5102	36.2939	63.1307	8.91895	15.8219	22.1845	15.2799	35.403	62.8567	46.5966	58.668
																							736.659	6.26571	3.51806	3.82443	8.23276	1.94837	4.91108	10.5316	2.10927	6.42087	13.7762	13.8298	6.868	11.1486	6.69531	10.4103	17.1138	35.8904	63.1425	9.10814	15.3966	21.9574	15.492	35.2902	62.7856	45.8544	58.1099
																							737.722	6.28712	3.48113	3.88687	7.83084	2.08656	5.0927	10.7227	2.01779	6.23326	13.8709	14.0217	7.45135	10.8326	7.0707	10.2174	17.3553	36.1518	63.1303	9.16898	15.0954	21.9289	15.4932	34.9722	62.7582	44.9259	58.9561
																							738.785	6.19664	3.43356	4.09162	7.73271	2.26758	5.09656	11.1564	2.00688	6.17124	13.4786	13.8974	7.46034	10.7902	7.47506	10.1097	17.5161	35.46	64.1802	8.94248	14.6463	21.2862	15.4052	35.2483	61.662	44.5734	58.4502
																							739.848	6.09	3.49771	4.16398	7.53198	2.07285	5.04007	11.3835	1.90828	6.634	13.161	14.1564	7.74923	10.909	7.89069	10.0891	17.2978	35.4316	64.5238	9.02971	14.712	21.0411	15.4156	34.7345	62.7017	44.7447	58.5776
																							740.911	6.2369	3.85033	4.46561	7.4807	2.00875	5.14067	11.5994	1.94596	6.83349	12.7855	14.4941	7.60782	11.1256	7.96733	10.11	17.1761	34.8948	65.9181	9.00545	14.3324	20.7423	15.1388	34.7466	62.9246	44.4797	58.1132
																							741.974	6.29953	4.127	4.5365	7.35351	1.9563	4.95261	11.3912	2.05757	7.17253	12.4683	14.4779	7.63645	11.1027	8.03075	10.3132	16.9861	34.7591	66.6065	9.33721	13.938	20.5642	15.3342	33.9503	62.7189	44.8507	57.8889
																							743.037	6.59413	4.35199	4.63505	7.3237	1.90428	4.70778	11.2783	2.03104	7.72862	12.6307	14.7373	7.87012	11.2429	7.59446	9.94465	16.7362	35.333	66.7713	9.43796	13.7501	20.8523	15.3554	33.3233	63.4861	44.3182	58.223
																							744.1	6.70015	4.42678	4.65675	7.41277	1.69921	4.68142	11.0603	1.9666	8.48467	12.4386	14.7396	7.64492	11.3116	7.43164	9.74113	16.4507	35.0563	68.2298	9.4484	13.1925	20.6256	14.9944	33.1562	62.564	44.3504	57.8291
																							745.163	6.85175	4.50201	4.62589	7.34873	1.56049	4.19843	10.8523	1.86728	9.02983	12.9381	15.306	8.06757	11.4043	7.30437	9.59339	16.5092	35.688	67.9373	9.57546	12.8456	21.1595	14.791	32.5576	63.4822	44.2869	58.0634
																							746.226	6.72823	4.59475	4.57734	7.51885	1.61406	4.07165	11.0588	1.88708	9.27351	13.4039	15.6267	8.25839	11.2839	7.23708	9.39491	16.1751	35.5352	68.7818	9.53075	12.6019	21.05	14.8087	32.5679	62.4757	43.8902	58.4065
																							747.289	6.76766	4.67677	4.36003	7.52233	1.39502	3.64991	10.979	1.79846	9.18269	13.6339	16.0079	8.61383	10.9632	7.37621	9.64611	15.9694	35.4412	68.1986	9.45631	12.532	21.0132	14.8651	32.1348	62.0034	43.6413	58.6235
																							748.352	6.60205	4.96288	4.408	7.84869	1.26461	3.50106	10.8416	1.77284	8.98107	13.9985	16.4392	8.27542	11.1724	7.57033	9.2828	15.8624	35.4347	68.6332	9.44464	12.349	20.8417	15.1111	32.1728	62.052	43.307	59.1581
																							749.415	6.35166	5.02894	4.46863	7.93149	1.22739	3.46414	10.9932	1.80957	8.55243	14.3109	16.6798	8.07191	11.0396	7.71173	9.52954	15.7943	34.6724	68.9335	9.53417	12.1136	20.238	14.668	32.2343	60.8254	42.855	58.5156
																							750.478	6.32379	5.16639	4.48502	7.87331	1.18712	3.3372	10.8954	1.86605	8.08226	14.9187	16.7774	8.07122	11.1751	7.88003	8.96261	15.8485	35.156	68.2998	9.52942	12.2877	20.1074	14.5639	32.2638	61.6263	41.8402	58.5441
																							751.541	6.07125	5.17968	4.36311	7.84484	1.09083	3.2125	10.9338	1.88235	7.51431	14.0642	16.6751	8.37901	11.2816	7.94256	8.9795	15.5738	34.6527	68.6621	9.43009	12.7324	19.3208	14.2001	32.7579	60.1357	40.8475	57.8832
																							752.604	6.17433	5.11412	4.25626	7.85356	1.00802	3.18065	10.8892	1.81692	7.45768	13.8033	17.0482	8.44892	11.4692	8.05327	9.15539	15.4963	35.2029	68.5866	9.30863	12.8753	19.1145	13.9239	32.6091	60.846	40.0429	57.374
																							753.667	6.05652	5.31576	4.29891	7.69153	0.924892	3.37422	10.9331	1.82142	7.27875	13.0131	16.7274	8.32213	11.5465	8.07124	9.41363	14.8693	35.0298	69.2836	9.19851	12.9196	19.0196	13.3885	32.4061	60.422	39.6509	57.0914
																							754.73	5.96888	5.33389	4.34931	7.22682	0.707167	3.36066	10.9468	1.77393	7.35917	12.114	16.6849	8.12551	11.6754	8.04327	9.7673	14.3158	34.4455	69.8954	9.04299	12.632	18.4907	13.1764	32.3682	60.2141	39.014	56.0917
																							755.793	5.82885	5.35495	4.37902	7.30906	0.579805	3.82868	10.7602	1.63692	7.00554	12.1633	16.9062	8.4478	12.0114	8.19795	9.701	14.3547	34.7179	69.5077	8.97769	12.1691	18.4772	12.8114	32.0982	60.6948	38.1589	55.4599
																							756.856	5.62227	5.21641	4.34781	7.27339	0.438098	4.04927	10.6828	1.49073	6.68029	11.7534	16.6195	8.0054	11.6059	8.237	9.9476	14.1394	33.9865	70.5381	8.67948	11.8537	18.1623	12.4506	31.6395	59.9189	37.8483	54.3615
																							757.919	5.65934	5.18459	4.20179	7.42141	0.459843	4.36268	10.5149	1.48007	6.31808	12.0032	16.6154	8.08763	11.7913	8.03769	10.3437	13.933	34.422	69.836	8.47591	11.6382	18.3104	12.3523	31.8904	61.3013	37.5514	53.1288
																							758.982	5.58746	5.18024	4.07531	7.67581	0.41596	4.77377	10.5891	1.48496	5.87171	12.258	16.8315	8.25369	11.7672	7.82144	10.4149	13.7307	33.7938	70.1094	8.27605	11.8022	18.041	11.8983	32.086	61.1557	37.0061	52.1238
																							760.045	5.71722	5.00786	4.12675	7.42519	0.21952	5.11397	10.8825	1.45047	5.98057	12.4345	16.9063	8.56527	11.7237	7.60142	10.4524	13.5328	33.4212	69.5919	8.24323	11.9664	17.9069	12.0351	32.5535	61.3485	36.4246	50.9188
																							761.108	5.80242	4.65988	4.15933	7.59347	0.055755	5.42108	10.8233	1.35698	5.90478	12.5234	16.9092	8.79293	11.285	7.61833	10.4594	13.9404	33.1617	69.1042	8.33755	12.0317	17.7096	12.0423	32.4248	61.3876	35.8195	49.7508
																							762.171	5.89645	4.32068	4.34437	7.78551	-0.01093	5.54628	10.8078	1.41339	5.94943	12.7043	16.8379	8.76718	10.8323	7.47473	10.4645	14.338	32.1505	70.0042	8.31221	12.2778	17.5541	11.7942	32.4337	60.6784	34.7934	48.5113
																							763.234	5.88695	4.13082	4.48866	7.71793	-0.15948	5.20514	10.6037	1.41815	5.88717	12.5492	16.8656	9.37083	10.6562	7.3875	10.3242	14.6901	31.8657	69.6399	8.40374	12.2187	17.59	11.9146	32.4651	61.2127	34.0325	47.2124
																							764.297	6.02241	4.04685	4.52599	7.678	-0.18922	4.6829	10.2968	1.52467	6.02994	12.2301	16.5378	9.48259	10.5058	7.44772	10.2827	15.1568	31.2001	70.0962	8.28859	12.2225	17.5799	11.5952	31.8224	60.4296	33.088	46.6471
																							765.36	6.00032	4.08199	4.40972	7.09025	-0.25929	4.30841	10.0788	1.54332	6.1766	11.9428	16.1742	9.96392	10.7578	7.46223	10.1549	15.3353	30.7585	69.7814	8.34423	11.8384	17.6614	11.4995	32.2271	60.9838	33.0519	44.9294
																							766.423	6.52496	4.19004	4.45151	7.13584	-0.19025	4.2136	10.2138	1.66277	6.32295	11.4233	15.7593	9.3283	11.4719	7.46108	10.3208	14.9625	30.5233	70.2812	8.36858	11.5686	17.3287	11.3529	32.5222	60.7552	32.3636	44.2377
																							767.486	7.03059	4.41847	4.5004	6.78338	-0.08773	4.32222	10.3815	1.90246	6.2603	11.1904	15.7336	9.01338	11.8172	7.30227	10.1032	15.3701	30.4571	70.1228	8.48306	11.4391	16.8555	11.3762	32.3126	61.1972	31.932	42.5366
																							768.549	6.70946	4.31661	4.68105	6.57989	-0.05233	4.30963	10.1637	2.08303	6.29347	10.6775	16.4291	8.41707	11.825	7.06749	10.0008	15.6134	30.4339	69.5613	8.57472	11.2816	16.8344	11.5014	33.119	61.9253	31.8416	41.4995
																							769.612	7.4632	4.38594	4.79384	6.4188	0.103768	4.17206	9.93459	2.17832	6.15784	10.1591	16.6561	8.05036	11.7837	6.9318	9.87451	16.0217	30.1943	69.7721	8.43781	11.4685	16.5248	11.7466	32.8392	61.1472	31.5921	40.6179
																							770.675	7.47072	4.08973	4.88603	6.38915	0.139555	4.36859	9.75786	2.11229	6.00659	9.51371	17.6522	7.79634	12.0374	6.50517	9.57187	16.3593	30.7198	68.8401	8.4486	11.4123	16.2683	11.8787	33.2784	61.6187	31.3039	39.3171
																							771.738	8.36278	3.74598	4.96268	6.54741	0.151057	4.57972	9.6169	2.17376	5.78108	9.18491	18.1241	7.63835	12.3547	6.6743	9.34289	16.1145	31.0946	68.8298	8.49005	11.4803	15.8082	11.6855	33.0508	60.7698	31.401	38.7527
																							772.801	8.4573	3.71742	5.11121	6.39073	0.143039	4.6293	9.5968	2.20662	5.50079	8.79328	18.9418	7.39632	12.6178	6.48879	9.08029	16.37	31.6285	68.0977	8.80341	11.5252	15.8376	11.7239	33.3274	60.7197	30.9373	38.2358
																							773.864	8.66108	3.60325	5.29289	6.16039	0.173128	4.34319	9.42288	2.16369	5.62751	8.28189	18.6446	7.12535	12.9459	6.60365	9.21294	16.3973	31.4457	67.7652	9.10893	11.6524	15.9222	11.5138	33.2303	59.9205	31.3155	37.3292
																							774.927	9.33777	3.45857	5.23371	5.89574	0.199889	4.4505	9.29364	2.19492	5.76517	7.98236	18.2341	7.21458	13.0076	6.53094	9.04649	16.0812	31.5307	68.1613	9.50505	11.5868	16.1488	11.1472	33.3218	58.411	31.7798	37.0613
																							775.99	9.12813	3.44489	5.07947	5.57986	0.173795	4.34108	9.23634	2.15355	6.09374	7.78368	18.157	7.13743	13.0646	6.33688	9.02293	16.0441	31.6121	67.4762	10.0285	11.6861	16.71	11.1009	33.4451	58.5685	31.7612	36.0013
																							777.053	9.19286	3.43386	4.82138	5.70823	0.223311	4.63057	9.10315	2.09903	6.22548	7.93699	18.1184	7.35343	12.7703	6.45109	9.11779	15.757	31.4602	67.5865	10.1369	11.5618	16.6229	11.1172	33.373	57.8556	32.0278	35.9794
																							778.116	8.763	3.63385	4.43655	5.65092	0.283511	4.51738	9.17952	1.96552	6.36588	8.30873	18.3455	7.47365	12.435	6.05667	9.62655	16.1862	31.3326	66.5495	10.021	11.5961	16.5208	11.0547	33.4968	58.2245	32.047	35.8431
																							779.179	8.40296	3.49247	4.31619	5.89033	0.280927	4.55663	9.45689	1.93641	6.20303	8.38278	18.5905	7.66012	12.2387	6.24534	10.2513	16.5028	31.0145	66.4819	9.78399	11.5657	16.2135	10.9364	33.6978	57.7792	32.2235	35.4354
																							780.242	8.172	3.53552	4.24208	5.75652	0.395028	4.19778	9.51324	1.93236	5.88444	8.17519	18.1885	8.11354	11.623	5.98181	10.9247	17.0037	30.443	66.4857	9.70732	11.3957	15.7645	10.7045	33.7502	57.8528	32.7075	35.5806
																							781.305	7.82726	3.83348	4.16992	5.79653	0.404566	4.08762	9.68664	1.8856	6.06463	8.58249	18.4463	8.42476	11.2466	5.75281	11.278	18.1654	30.3392	66.1789	9.52491	11.3078	15.793	10.6627	34.2328	58.4841	32.837	34.9661
																							782.368	7.73404	3.717	4.16024	6.23355	0.34753	4.13668	9.67056	1.84622	5.91999	8.51045	18.4639	8.42694	11.1133	5.75791	11.2454	18.6151	29.9833	67.0022	9.65671	11.2482	15.4833	10.4144	34.2853	58.187	33.0201	34.8893
																							783.431	7.3593	3.96219	4.21986	6.38073	0.234879	4.23317	9.62403	1.64726	6.01378	8.48204	18.5283	8.2675	11.192	5.47317	11.412	19.0605	30.3118	66.3178	9.40713	11.3705	15.1908	10.2973	34.8831	58.186	32.4329	34.3892
																							784.494	7.21169	4.04347	4.29189	6.64928	0.07033	4.35224	9.72536	1.54079	6.01002	8.45503	18.8175	8.63586	11.4731	5.49902	11.1048	19.3877	30.2312	66.3386	9.61363	11.0071	15.0328	10.0875	35.0476	58.5371	32.4392	34.2429
																							785.557	7.08531	4.12997	4.20393	6.79903	0.054038	4.38052	9.69955	1.366	5.73815	8.53168	19.1918	8.9376	11.7223	5.23237	10.8091	19.5968	30.2383	66.1884	9.6095	10.9062	14.693	10.0662	35.8083	58.0546	32.3161	34.5142
																							786.62	6.6875	4.09207	4.14706	6.95406	-0.03493	4.77695	9.65313	1.52406	5.32098	8.67571	19.4203	9.24126	11.8566	5.15606	10.6881	20.2526	30.2812	65.948	9.58449	11.0429	14.7272	9.91509	36.5108	57.8016	31.776	34.5789
																							787.683	6.29637	3.82376	4.03896	7.25661	-0.13837	4.88723	9.41304	1.49926	4.77188	8.16536	19.5197	9.11308	11.7648	5.37286	10.3404	20.2951	29.5248	66.4378	9.56533	10.9609	14.1658	9.5126	36.3851	57.2295	31.9756	34.2526
																							788.746	6.28263	3.55436	3.88233	7.28941	-0.2405	4.97526	9.39753	1.60735	4.71147	8.48836	19.6196	9.39414	11.8443	5.52898	10.5151	20.7754	30.1025	65.6708	9.40187	10.8859	14.1378	9.48183	36.9317	57.6542	31.4138	34.3917
																							789.809	6.26391	3.14794	3.7417	7.63177	-0.20797	4.76962	9.2503	1.60495	4.50365	8.6277	19.7662	9.56722	11.953	5.78029	10.3529	20.3723	30.0218	65.797	9.4457	10.9639	13.7675	9.26684	36.8302	57.5146	32.1058	34.0449
																							790.872	6.14735	3.09925	3.60412	7.26586	-0.2713	4.87255	8.94845	1.42058	4.45398	8.80159	19.8519	9.49197	12.1404	5.84992	10.4613	20.4232	29.8187	66.014	9.47415	10.8361	13.4883	9.31388	36.9746	57.1101	32.0866	33.7087
																							791.935	5.8382	2.90683	3.68319	7.09692	-0.11963	4.86858	9.06116	1.29219	4.61102	8.98242	19.8341	9.53475	12.3598	5.89972	10.6544	20.2491	29.755	65.8343	9.37083	10.8003	13.3212	9.27888	37.7093	56.7142	31.6819	33.5574
																							792.998	5.92998	2.77373	3.62737	6.95259	-0.02826	4.78457	9.00537	1.23015	4.5837	8.9328	19.2368	8.98157	12.2168	6.0324	11.0289	20.1428	28.9931	65.7192	9.3994	10.5971	13.1443	9.52227	37.4779	56.8319	31.9979	32.8394
																							794.061	5.85626	2.70354	3.64212	7.14548	0.086117	4.87924	8.87855	1.25309	4.79996	9.26329	18.9104	9.07148	12.48	6.04802	11.0249	19.7713	29.2513	65.9352	9.20039	10.8242	13.2583	9.59041	37.9592	57.3604	31.1226	32.7762
																							795.124	6.13445	2.76373	3.61815	7.39098	0.097173	4.52064	8.83229	1.36512	4.86456	8.98899	18.4078	8.71389	12.1778	6.26412	10.8367	18.8588	28.9172	65.4105	9.0029	10.901	13.0478	9.8496	37.5613	57.17	31.7409	31.9373
																							796.187	6.01684	2.79961	3.69171	7.65264	0.053285	4.61904	8.87783	1.46812	5.06716	9.15828	18.7701	8.26677	12.0375	6.41592	10.427	18.8173	28.9262	65.0827	8.85829	11.1116	12.6178	9.97052	37.4869	57.3233	30.6937	31.5334
																							797.25	6.13283	2.88615	3.63275	7.95669	0.013948	4.30068	9.20846	1.5086	4.99778	9.1854	18.7823	7.918	11.9549	6.64366	10.3852	18.1289	29.227	64.8037	8.61651	11.1016	12.2126	9.82784	37.2087	56.9984	30.474	30.7681
																							798.313	6.15084	2.89754	3.56719	8.01109	-0.21162	4.09196	9.08138	1.54654	5.15499	9.37662	18.9088	7.57276	11.5943	6.83088	10.2532	17.9368	28.9622	64.2154	8.6181	11.1344	12.006	9.89957	36.7886	56.8941	29.8286	30.4878
																							799.376	6.05588	2.87599	3.36161	8.09124	-0.20087	4.0629	8.85339	1.5596	5.11996	9.40007	19.1705	7.40239	11.4517	6.98388	10.448	17.4097	29.2507	63.5655	8.56116	11.2221	11.9916	9.95477	36.7668	56.8398	28.8772	30.3837
																							800.439	6.15967	2.81749	3.20669	7.91081	-0.25985	4.00339	8.67598	1.56715	5.24478	9.19038	18.9733	6.84433	11.1093	7.07616	10.3962	16.9802	28.92	62.7523	8.54861	11.139	11.8994	10.0333	36.104	56.5401	29.2249	29.6557
																							801.502	5.87837	2.65929	3.26257	7.687	-0.23216	3.90573	8.54471	1.60266	5.3781	9.12409	18.8079	6.34029	11.0274	6.83238	10.3366	17.1476	28.9238	62.7737	8.6053	10.9565	11.7295	10.4429	35.8849	55.9278	28.1271	29.4311
																							802.565	5.79996	2.73803	3.29297	7.726	-0.09783	3.93452	8.6054	1.56999	5.60634	8.86764	18.5309	6.38504	11.0443	6.68452	10.2363	16.8295	29.5479	62.3662	8.85313	10.4248	12.1437	10.7482	35.743	55.8216	27.7708	28.8825
																							803.628	5.42602	2.81468	3.32781	7.79124	-0.06637	4.00104	8.59948	1.55901	5.74274	8.69619	18.4321	6.59408	11.065	6.54178	10.3076	17.3232	29.5789	62.9553	8.99776	10.3232	12.3764	11.3063	35.6241	55.4352	27.3042	28.9509
																							804.691	5.30447	2.96178	3.26816	7.8973	-0.12203	4.26084	8.77479	1.55052	5.27881	8.23854	18.2884	6.84297	11.1442	6.62593	10.537	17.391	29.7621	63.0858	9.08761	10.3775	12.7423	11.3004	35.6009	55.5519	26.7076	29.0901
																							805.754	5.20273	3.1151	3.20356	7.74559	-0.11234	4.56771	8.78329	1.5759	4.9714	8.09704	18.0073	6.74245	10.9304	6.56095	10.2268	17.4727	28.9056	62.6776	8.81251	10.2528	12.727	11.2972	34.9958	54.603	26.8324	28.6102
																							806.817	5.3139	3.05834	3.0189	7.726	-0.03491	4.85408	8.89889	1.63228	4.78053	7.59399	18.1884	6.96253	10.8127	6.52848	10.2751	17.8276	29.2655	62.9439	8.66605	10.3253	12.8409	11.3148	34.8883	55.1989	26.5664	28.7254
																							807.88	5.31413	3.18929	2.95862	7.82156	0.026604	4.94632	8.93332	1.54442	4.9133	7.28305	18.3006	6.53386	10.7348	6.58749	10.0462	17.783	29.1403	62.7035	8.45734	10.0811	12.7688	10.9094	34.3942	55.2362	26.8377	28.1133
																							808.943	5.44318	3.24774	3.00347	7.87393	0.213144	4.88601	8.97926	1.4668	4.91276	6.90843	18.5103	6.32045	10.9593	6.87177	9.76016	18.1786	29.2608	62.8583	8.20241	9.97587	12.7719	10.8557	34.1865	54.7225	27.0336	28.2434
																							810.006	5.66359	3.43507	2.94144	7.95133	0.209554	4.69759	9.19739	1.35578	4.86731	6.55801	18.5093	5.97464	11.457	7.29668	9.21565	17.9825	28.9463	62.3352	7.99982	9.93298	12.5306	10.6143	33.7985	54.1376	26.9359	27.9948
																							811.069	5.56321	3.49214	2.84751	8.21118	0.109417	4.66594	9.31103	1.27049	4.79077	6.71924	18.454	5.93859	11.8025	7.32755	8.75636	17.9585	29.0778	61.8621	7.77052	9.93063	12.5117	10.4848	33.3681	53.5327	26.8905	27.6522
																							812.132	5.50779	3.56212	2.9048	8.83973	0.031834	4.77992	9.54779	1.20674	4.72135	6.78047	18.4956	6.06774	12.1971	7.57385	8.94106	17.8108	29.0782	61.1622	7.51225	10.0228	12.714	10.2635	33.258	53.9441	26.6768	27.4782
																							813.195	5.67136	3.73073	2.85422	9.53174	-0.15276	4.61744	9.50411	1.06593	4.57074	7.19746	18.6285	6.21284	12.6723	7.36138	8.82722	17.4517	28.8867	60.1308	7.19089	9.94033	12.9511	10.0892	32.6616	54.7252	26.9292	26.738
																							814.258	5.73137	3.92671	2.76999	10.4755	-0.24589	4.79252	9.78681	0.966795	4.54611	6.92966	19.0581	6.38317	13.1193	7.62856	9.27673	17.6026	28.2116	59.7289	6.93406	9.93371	13.2483	10.2475	32.5234	54.8075	26.9861	26.2903
																							815.321	5.74376	4.09515	2.70539	11.2907	-0.31621	4.94492	9.79878	0.974715	4.5262	6.70714	19.0093	6.40372	13.7132	7.29891	9.28285	16.7383	27.9904	58.672	6.73675	9.67154	13.5225	10.2506	32.2679	55.4096	26.9143	25.7136
																							816.384	5.79748	4.0515	2.72586	11.1981	-0.41725	5.43136	10.0411	0.961503	4.86404	6.19368	19.5141	6.55333	13.8473	7.1595	9.5959	16.0038	27.8389	58.2469	6.58858	9.26105	13.6987	10.3123	32.187	55.7249	27.01	25.4467
																							817.447	5.6267	3.87948	2.68379	11.0359	-0.45142	5.73834	10.0456	1.01058	5.24161	5.85199	20.0422	6.81269	14.1573	6.87893	10.1314	15.4648	27.777	57.6559	6.39245	8.87929	13.6405	10.2096	32.1314	55.9647	27.2904	25.546
																							818.51	5.49245	3.66961	2.69041	10.2453	-0.34398	5.91011	9.79994	0.963607	5.38601	5.9202	20.1947	6.79014	14.4249	6.56121	10.6545	15.0593	27.5316	56.9327	6.29983	8.53551	13.6726	9.74718	31.6346	56.1055	27.2081	25.6834
																							819.573	5.21051	3.53557	2.59839	9.67236	-0.16003	6.1442	9.40683	0.977456	5.3924	5.48403	20.5567	6.75511	14.5343	6.44579	11.1313	14.9919	27.1383	56.7806	6.31361	8.30157	13.4856	9.76998	31.1815	55.8769	27.0535	25.979
																							820.636	5.09215	3.57404	2.43868	8.99619	-0.1437	6.09912	9.18081	0.972433	5.54005	5.0999	20.29	6.9142	14.6401	6.15176	10.2667	14.4414	27.1475	56.6364	6.27083	8.19786	13.3046	9.30286	30.9737	56.0473	26.7025	25.8974
																							821.699	4.92914	3.51941	2.32971	8.69489	-0.06754	5.97845	9.00324	0.93725	5.36191	4.94339	19.9024	6.76797	14.279	6.12314	9.68317	14.2597	26.9916	56.6633	6.41795	8.38352	12.9862	9.12363	30.7565	55.1488	26.7841	25.8605
																							822.762	4.74965	3.22464	2.23017	8.74572	-0.12612	5.54863	8.99932	0.974201	5.27706	5.02905	19.7685	6.57564	14.4468	6.15825	9.24121	13.8571	26.7597	56.6312	6.53686	8.42039	12.9047	8.91935	30.6869	54.658	26.7653	25.9569
																							823.825	4.75199	3.16301	2.3008	8.40217	-0.10346	5.11919	9.0891	0.969869	4.91248	5.23878	19.0287	6.33908	14.1744	6.48355	8.93326	13.9032	26.3375	56.5874	6.58601	8.30688	12.608	8.86672	30.5598	53.7937	26.6254	25.9767
																							824.888	4.76387	2.79797	2.43216	8.45403	-0.16719	5.19968	9.09224	1.13872	4.98357	5.28776	19.1776	6.07069	14.0041	6.48874	9.01813	13.7428	26.1933	56.6593	6.86371	8.45914	12.8743	8.70282	30.4255	53.6812	26.3686	26.0585
																							825.951	4.79532	2.61579	2.60088	8.40381	-0.19729	5.13023	9.23342	1.18634	5.00876	5.37594	18.8868	5.67514	13.6668	6.59414	9.10068	13.7832	25.9319	56.8198	6.76692	8.4283	12.6789	8.65147	30.0771	53.362	25.9535	26.1659
																							827.014	4.94053	2.73493	2.77555	8.51253	-0.2084	5.18308	9.71295	1.09023	4.77684	5.2359	18.9322	5.59579	13.3535	6.80516	9.30712	13.9961	25.447	57.0279	6.94108	8.5723	12.8377	8.54503	30.052	52.6374	25.1574	26.333
																							828.077	4.90375	2.46185	2.87922	8.47393	-0.16477	4.95761	10.1305	1.06072	4.51537	5.21701	18.6566	5.42255	13.4236	7.05966	9.37458	14.0565	24.4062	57.0809	6.82373	8.6609	12.6734	8.36898	29.6414	51.2519	24.7972	26.5522
																							829.14	5.062	2.62284	2.84707	7.96384	-0.11292	4.77617	10.138	1.12491	4.38913	5.21337	18.573	5.5159	13.42	6.96387	9.72255	14.0784	23.9758	57.2091	6.74982	8.88199	12.7327	8.19181	29.9499	50.8443	24.276	26.2845
																							830.203	5.15693	2.65667	2.89912	7.63091	0.039835	4.10815	10.0652	1.16488	4.4088	5.16764	18.3844	5.33336	13.4164	6.79324	9.83391	13.9729	23.2377	57.0938	6.60625	9.27949	12.7133	8.17968	29.8736	49.593	23.9198	26.2436
																							831.266	5.14669	2.76795	2.8215	7.24928	0.0572	3.5875	10.034	1.16929	4.23892	5.18924	17.9071	5.2591	13.2335	6.40302	9.88085	13.976	22.7839	57.6476	6.64606	9.63237	12.7386	8.26309	29.8262	49.4341	23.8132	25.7979
																							832.329	5.28951	3.13505	2.7903	7.14738	0.126081	3.06724	10.0401	1.31273	4.3544	5.10456	17.6205	5.1807	13.0199	6.40788	10.0127	13.7957	22.0594	57.3252	6.78362	10.2349	12.6163	8.27869	30.0128	48.5769	23.0292	26.0307
																							833.392	5.45787	3.46649	2.90132	7.1573	-0.01796	3.06015	9.98758	1.51026	4.28896	5.17101	17.4408	5.43293	13.0246	6.56246	10.1489	13.6524	21.3439	57.4942	6.86182	10.7709	12.4362	8.35264	30.2221	48.4943	22.8628	25.8583
																							834.455	5.47702	3.78136	2.98934	7.00131	-0.09038	3.0155	9.65491	1.49951	4.61329	4.95798	17.1424	5.46925	12.4672	6.72863	10.1961	13.7469	20.9293	57.7892	6.80578	11.0404	12.2464	8.26512	30.2634	48.4726	22.4604	25.9429
																							835.518	5.53594	4.05542	2.98489	6.74254	-0.20977	3.24253	9.42009	1.38797	4.60506	4.98432	16.4755	5.40714	12.091	6.85363	10.1892	13.613	20.4571	58.0146	6.73565	11.2572	12.3419	8.34465	30.1711	48.0298	22.341	26.2392
																							836.581	5.22523	3.85973	2.99631	6.2503	-0.29534	3.54265	9.31675	1.184	4.39901	4.89921	16.2001	5.18501	11.7689	6.82735	10.2579	13.3342	19.7398	59.0846	6.62353	11.2078	12.1783	8.2	29.7904	48.2646	22.7785	25.7221
																							837.644	5.08263	3.77846	2.94267	6.01349	-0.21471	3.598	9.3363	1.16241	4.06586	4.69926	15.8758	5.08789	11.3015	6.7191	10.131	13.5107	19.0925	58.4089	6.16245	11.0859	12.4006	8.32967	30.0923	47.3911	22.3307	25.8052
																							838.707	5.13184	3.63993	2.93224	5.70559	-0.27573	3.7018	9.25087	1.01703	3.59052	4.77347	15.6047	4.75772	10.8088	6.62651	9.95212	13.66	18.2717	58.3633	6.20368	11.0533	12.3339	8.28777	29.6827	47.0305	22.5599	25.4531
																							839.77	5.01777	3.42376	2.82066	5.61486	-0.13815	3.57582	8.93266	1.02058	3.56745	4.64425	15.9646	4.75828	10.2703	6.43855	10.0296	13.9763	17.6917	58.116	5.88696	11.133	12.211	8.39299	29.8918	46.789	22.2337	25.5849
																							840.833	5.06152	3.20005	2.78422	5.52005	-0.18263	3.66039	8.80849	0.933397	3.43793	4.62683	16.1747	4.49207	10.2193	6.44287	9.86097	14.2487	17.1061	58.2445	5.9199	11.181	11.8511	8.24959	29.4624	46.5985	22.2172	25.409
																							841.896	5.0202	2.92463	2.68474	5.63475	-0.21074	3.39599	8.82245	0.864299	3.55159	4.59548	16.2817	4.18945	10.1585	6.50015	9.5826	14.1197	16.6387	58.4028	5.87423	10.9956	11.6364	8.04992	29.0664	46.0949	22.1132	25.3692
																							842.959	5.07002	2.93668	2.64498	6.04875	-0.33865	3.46931	8.75982	0.806314	3.6418	4.78728	16.3491	3.85998	10.3425	6.51526	9.38483	14.4443	16.4008	57.9791	6.03689	10.8176	11.8041	8.14786	29.178	45.8226	21.6876	25.5028
																							844.022	4.9397	2.91118	2.65283	6.35209	-0.46254	3.56177	8.91141	0.730894	3.74758	5.1149	16.034	3.41853	10.4838	6.42508	9.23999	13.7588	16.014	57.9795	6.26181	10.7558	11.7792	7.66472	28.3614	45.5451	22.1747	24.8949
																							845.085	4.89328	3.00189	2.74889	6.89591	-0.47585	3.50032	9.16378	0.744236	3.91976	5.38284	15.756	3.2033	10.4052	6.46987	9.34374	13.4705	16.0885	57.2976	6.01667	10.4233	11.8503	7.75761	28.3728	45.3734	21.6201	24.9279
																							846.148	4.83742	3.12126	2.68447	7.09882	-0.51205	3.26734	8.97671	0.695223	4.14412	6.11631	14.9631	3.13934	10.7321	6.61362	9.74452	13.1633	15.8512	57.6008	5.86768	10.2275	11.7019	7.49869	27.8301	44.874	21.8118	24.3844
																							847.211	4.79946	3.00568	2.83735	7.28228	-0.54285	3.092	8.94042	0.670799	4.33345	6.61812	14.6144	3.14565	10.7622	6.87838	9.4334	13.6318	15.704	57.1837	5.69622	10.3095	12.002	7.61304	28.08	44.8798	21.0327	24.2035
																							848.274	4.69771	3.00534	2.90202	7.88717	-0.54347	3.11486	8.8689	0.660971	4.61879	6.83877	14.397	3.19153	10.7314	6.70525	9.32851	13.8523	15.4593	57.0689	5.52601	10.1914	12.0631	7.80655	28.0355	44.3813	20.312	24.0193
																							849.337	4.42647	2.75256	2.7916	8.17801	-0.48454	2.8882	8.99973	0.653948	4.90496	7.21357	14.2036	3.15968	11.0702	6.79636	9.26346	13.8721	14.9012	57.0926	5.27119	10.0756	12.0974	7.37875	27.293	43.8418	20.0326	23.3986
																							850.4	4.15976	2.84889	2.77076	8.74729	-0.4346	3.16476	9.18028	0.612292	5.22551	7.02048	14.4438	3.32913	10.816	6.77909	9.43478	13.7869	14.392	56.2606	5.24166	10.0509	12.3492	7.30164	27.2244	43.3234	19.1925	23.301
																							851.463	4.07252	2.95528	2.67357	9.23854	-0.46808	3.2496	9.3454	0.682108	4.90722	7.29629	14.5825	3.4621	11.2532	6.69132	9.30764	13.806	14.0431	56.4543	5.15115	9.86405	12.3869	7.03825	26.8808	42.8967	19.4138	22.9109
																							852.526	3.951	3.30547	2.71066	8.79998	-0.57124	3.31428	9.58056	0.790282	4.66902	7.92629	14.8837	3.66312	11.2729	6.82485	9.36925	14.0241	13.8129	56.2502	5.2164	10.0712	12.658	7.05387	26.7495	42.7247	19.4561	22.5358
																							853.589	3.87398	3.37602	2.75515	8.60427	-0.67103	3.31652	9.51636	0.924613	4.5377	8.38343	15.0923	3.61898	11.1913	6.85752	9.24749	14.2109	13.499	56.1843	5.28146	9.9889	12.67	7.1303	26.788	42.0497	19.9293	22.5587
																							854.652	3.96917	3.13777	2.75618	8.06232	-0.72434	3.45252	9.54123	1.02969	4.06283	8.28796	15.115	3.62414	11.4614	7.19843	9.25865	14.2827	12.9046	56.7046	5.30296	10.0579	12.4758	7.14989	26.4326	41.4339	20.313	22.364
																							855.715	3.88158	3.3047	2.78896	7.69541	-0.77896	3.47375	9.56191	0.981642	4.28329	8.04874	15.7203	3.55162	11.3178	7.4198	9.60428	14.5986	12.4291	56.046	5.41103	10.0954	12.385	7.17761	26.4947	40.3073	19.6784	22.7459
																							856.778	4.14199	3.15215	2.77058	7.23395	-0.8225	3.36432	9.4951	0.894943	4.24783	7.86703	15.7555	3.40938	11.4359	7.33617	9.59405	14.6387	12.1367	56.3837	5.51539	9.96993	12.2751	6.92331	26.6826	39.6096	20.1318	22.6516
																							857.841	4.00396	3.08704	2.76267	7.01254	-0.71513	3.18674	9.67443	0.781911	4.60097	7.50771	16.3849	3.42214	11.0178	7.38153	9.94966	14.7723	12.0466	55.8864	5.45058	9.93876	12.1258	6.90343	26.8743	39.0968	19.401	22.9819
																							858.904	3.93701	2.77725	2.66214	6.75129	-0.6014	3.28246	9.58283	0.678544	4.56632	7.12976	16.4442	3.12749	11.0337	7.4367	10.0539	14.6356	11.8916	55.7166	5.54899	9.90873	11.9376	6.35076	26.7265	38.6658	19.4347	22.8884
																							859.967	3.84499	2.60222	2.50228	6.75692	-0.59666	3.35435	9.60089	0.592616	4.54767	6.57577	16.4554	3.06103	10.911	7.55835	10.3135	14.1969	11.6034	55.8289	5.59933	9.90095	11.7654	6.11146	26.2296	38.0076	19.2098	22.6523
																							861.03	3.72967	2.48659	2.41198	7.28858	-0.56818	3.34663	9.62362	0.51788	4.53489	6.45038	16.531	3.12414	11.0385	7.51855	9.92923	13.4576	11.4311	55.4961	5.90865	10.1782	11.8455	5.90686	26.471	38.128	19.1029	23.0783
																							862.093	3.8206	2.43373	2.38854	7.08313	-0.57868	3.44961	9.63595	0.543504	4.21681	6.11335	16.2291	3.40122	11.2593	7.40095	9.39916	12.6064	11.1804	55.8065	5.87774	10.2443	11.7458	5.50928	25.8851	38.0898	19.386	22.8364
																							863.156	3.93125	2.32139	2.3592	7.07156	-0.51322	3.44292	9.88989	0.500735	4.10039	6.00635	16.3472	3.46304	11.3358	7.17598	9.09063	12.1394	11.2914	55.2598	5.96603	10.3203	11.8193	5.35379	25.5111	37.943	18.8817	23.4054
																							864.219	3.95749	2.33655	2.37687	6.82064	-0.57142	3.57	9.8603	0.537057	4.04508	5.79676	15.9657	3.50854	11.4417	7.04726	9.03948	12.0872	11.1256	55.206	5.99177	10.1	11.4488	5.25217	25.0027	37.3826	19.03	23.3466
																							865.282	3.99717	2.2897	2.4954	6.56378	-0.54128	3.56832	9.88672	0.586405	4.14992	5.51968	15.3436	3.53628	11.5037	7.0272	8.51203	12.0098	11.158	54.7047	5.92669	10.0191	11.6512	5.26258	24.5523	37.0923	18.963	23.7827
																							866.345	4.08406	2.34554	2.59673	6.30612	-0.51006	3.74578	9.77449	0.639294	4.15522	5.59325	14.3247	3.35615	11.6716	6.72052	8.32024	12.2405	11.1562	53.9894	6.10736	9.7431	11.5785	5.33341	24.2991	37.0228	18.7709	24.0972
																							867.408	4.23992	2.46931	2.66225	5.91905	-0.51006	3.81178	9.75201	0.729934	4.106	5.56183	13.572	2.93602	11.3168	7.10896	8.27494	12.0073	10.9114	53.7523	5.98835	9.54213	11.5339	5.41597	23.8163	36.8225	19.4198	23.8862
																							868.471	4.08399	2.58221	2.66033	6.09597	-0.56099	3.70819	9.78145	0.612042	4.39499	5.51566	13.3707	2.64155	11.2372	7.5034	7.91534	12.1911	10.9933	53.2526	6.0604	9.59111	11.7745	5.57341	23.6566	36.1016	18.8998	24.0845
																							869.534	4.21442	2.76593	2.56627	6.1883	-0.61563	3.45723	9.63356	0.585536	4.05531	5.39358	13.1381	2.6479	11.2769	7.6865	8.19055	11.8758	11.0257	53.659	6.03252	9.39685	11.85	5.46342	23.3557	35.5707	19.1026	24.0613
																							870.597	4.05364	2.70183	2.43008	6.43727	-0.60771	3.31364	9.78406	0.557491	4.02976	5.22939	13.462	2.50435	11.105	7.93891	8.01796	12.0945	11.1374	54.2882	6.08863	9.60956	12.4026	5.32246	23.291	35.126	17.9929	24.3845
																							871.66	4.2191	2.70417	2.26379	6.4883	-0.66167	3.25359	9.67686	0.546278	3.77593	5.32152	13.5071	2.65989	11.0595	7.6192	8.36479	11.8836	11.1578	54.8084	5.96129	9.45624	12.5183	5.44166	23.2619	34.8684	17.8267	24.5503
																							872.723	4.40183	2.43852	2.19771	6.92274	-0.6182	3.41663	9.54847	0.614407	3.63699	5.34851	13.601	2.50029	10.852	7.64299	8.02927	11.99	11.2973	55.0551	5.82253	9.3519	12.8397	5.62667	23.0706	34.342	17.4505	24.6757
																							873.786	4.53726	2.47495	2.06512	6.82487	-0.59103	3.6249	9.56539	0.599109	3.15316	5.27364	13.4641	2.27137	10.755	7.32977	7.73898	12.1764	11.4512	55.47	5.62655	9.18408	12.7701	5.85923	23.3621	33.8367	17.3739	24.6108
																							874.849	4.70651	2.66114	1.98866	6.41305	-0.68517	3.83677	9.32677	0.657663	2.89088	5.36301	13.9337	2.07694	10.7837	7.22752	7.56131	11.9438	11.6747	55.4427	5.37767	8.86048	12.6002	5.81329	23.3154	33.2583	18.0588	24.2407
																							875.912	4.80563	2.51227	2.01801	6.48884	-0.61737	4.09385	9.30547	0.639343	2.66938	5.36102	14.0401	1.86079	10.9879	7.14434	7.19387	12.5518	12.1227	56.0549	5.38726	8.88019	12.3765	6.01686	23.1971	32.7636	18.02	24.0147
																							876.975	4.88513	2.50572	1.96211	6.27278	-0.52239	4.09367	8.81287	0.6338	2.49317	5.42493	13.5432	1.93078	11.2201	6.99572	7.21533	12.6532	12.4634	56.313	5.37668	8.7052	12.1383	5.97959	23.2547	32.4203	18.4853	23.3276
																							878.038	4.76921	2.40424	1.89369	5.962	-0.37341	4.2552	8.58423	0.763379	2.49594	5.38545	13.11	1.87746	11.2955	6.9449	7.24381	12.7281	12.7252	56.1553	5.37176	8.64249	12.1455	5.7471	23.172	32.2004	17.9801	22.9497
																							879.101	4.59223	2.47073	1.88542	5.78504	-0.28872	3.85803	8.76422	0.772713	2.37866	5.21842	12.6932	1.89353	11.3998	6.83592	7.42527	12.7327	12.4018	55.7291	5.25443	8.44275	12.1399	5.48234	23.7947	32.4064	17.7641	22.8426
																							880.164	4.398	2.50013	1.68449	5.63982	-0.29781	3.54797	8.74294	0.709132	2.59513	5.12005	12.4257	2.02611	11.5257	6.79138	7.47528	12.1852	12.218	55.1818	4.89505	8.0799	11.9614	5.21454	23.6568	32.5156	18.0214	22.2856
																							881.227	4.1122	2.52089	1.77278	5.89501	-0.33143	3.29485	8.78697	0.679636	2.8936	5.07476	12.7511	1.7952	11.4501	6.99689	7.65347	12.4933	12.0451	54.9059	4.84443	8.31885	12.2908	5.07122	23.9945	32.701	17.368	22.2347
																							882.29	4.12094	2.29379	1.77561	6.02274	-0.36139	3.35942	8.47913	0.631481	3.06458	4.84628	12.9956	1.97206	11.0345	7.06102	7.53492	12.0771	11.7518	54.5773	4.75057	8.36322	12.2693	4.77603	23.9335	32.4268	16.9165	21.6792
																							883.353	4.09011	2.08497	1.75275	6.19758	-0.44631	3.59267	8.34531	0.557317	3.3674	4.74943	13.3139	1.87464	10.5597	7.30986	7.66881	12.1063	11.7135	54.6081	5.0121	8.35769	12.3324	4.64367	23.7416	32.1617	16.5053	21.8916
																							884.416	4.04059	2.09608	1.83643	6.46224	-0.37478	3.49037	8.19294	0.506505	3.58484	4.72193	13.4015	1.77787	10.3558	7.28941	7.82479	12.0636	11.5705	54.1101	5.03503	8.2246	12.1516	4.56184	23.7179	31.6001	15.92	22.067
																							885.479	4.02257	2.17558	1.83769	6.75814	-0.37441	3.43264	7.90791	0.493108	3.78215	4.72655	13.3051	1.68213	10.1508	7.24155	8.02674	11.7309	11.5036	54.045	5.104	8.22083	12.217	4.505	23.2437	31.3942	15.8683	21.9429
																							886.542	4.1417	2.29802	1.88907	7.35776	-0.36098	3.493	7.82787	0.554361	3.83941	4.90707	13.2209	1.53183	10.1186	7.21886	8.75315	11.3951	11.5269	53.8533	5.21814	8.13696	12.4081	4.62961	23.3967	30.9751	15.301	21.816
																							887.605	4.52334	2.1103	1.98942	7.42636	-0.49788	3.35885	7.81319	0.650925	3.75041	4.84716	13.0272	1.55385	9.99728	6.99321	9.46564	11.0047	11.2719	53.5808	5.13413	8.24668	12.3899	4.4537	23.2287	30.4999	15.5787	21.5235
																							888.668	4.7018	1.99836	2.14592	7.50777	-0.57278	3.27494	7.87765	0.754367	3.61319	4.845	13.2295	1.59179	9.89191	7.12654	9.89774	10.7963	11.3116	53.4094	5.16886	7.95507	12.8048	4.47956	23.2417	30.0356	15.4292	21.7676
																							889.731	5.01534	2.06053	2.34403	7.30583	-0.62157	3.02366	7.91036	0.845107	3.45577	4.6386	13.1697	1.73347	9.73725	7.42386	10.0083	10.947	11.1959	52.8855	4.9749	8.1993	12.9207	4.37996	23.0002	29.6117	15.5228	21.5468
																							890.794	5.35434	2.32249	2.42404	7.20467	-0.63325	2.9019	7.74922	0.820533	3.16055	4.67048	13.4093	1.87356	9.57528	7.90418	10.0493	11.2904	11.0913	52.493	4.88335	8.1913	13.2232	4.48329	22.3728	29.2037	15.584	20.9277
																							891.857	5.59236	2.73267	2.52687	7.26764	-0.58761	2.8815	7.69197	0.796432	2.809	4.59426	13.3302	2.13703	9.53401	8.57283	9.98948	11.4448	11.0303	51.9599	4.68734	8.27052	13.55	4.64782	22.5271	28.7298	15.2558	20.805
																							892.92	5.78463	2.85046	2.7313	6.68271	-0.60401	2.8305	7.39002	0.833192	2.83683	4.39802	12.932	2.43329	9.28271	8.97079	9.95932	11.4869	11.0508	51.6415	4.53046	8.26587	13.6187	4.4642	22.3337	28.2214	15.2744	20.0405
																							893.983	5.85788	3.08021	2.81319	6.72105	-0.56445	2.8971	7.45099	0.712862	3.01111	4.34546	12.9848	2.55565	9.43428	9.54575	9.89273	11.4085	11.3023	51.7152	4.41893	8.13457	13.8813	4.6184	22.4605	27.2599	14.9733	19.7279
																							895.046	5.97796	2.96255	2.90418	6.63098	-0.46369	2.87733	7.36654	0.746776	3.331	4.48869	12.8117	2.72952	9.48284	9.86464	9.59307	11.4223	11.2597	51.5546	4.32197	7.92036	13.9392	4.67687	22.6125	26.9657	15.0748	19.3907
																							896.109	6.09077	2.7213	3.03986	6.77052	-0.37452	3.0208	7.33562	0.769247	3.51853	4.71635	12.8249	3.02871	9.72537	10.1808	9.49102	11.5772	11.3878	51.3179	4.30421	8.14523	14.0849	4.89207	22.3064	26.6931	14.9024	19.291
																							897.172	6.0875	2.64975	3.05044	6.50146	-0.33525	3.10923	7.33025	0.705143	3.60112	4.93789	12.6443	3.03771	9.83296	10.0834	9.41585	11.8728	11.3381	51.5503	4.08184	8.13714	14.3733	4.84053	22.53	26.2057	15.168	19.3968
																							898.235	5.69659	2.71284	2.9697	6.35268	-0.39485	3.10887	7.29974	0.780488	3.558	5.13118	12.5175	3.1606	9.89788	9.8791	9.15891	11.8969	11.1123	51.3338	3.93238	8.16249	14.1098	4.84126	22.1507	25.9557	15.279	19.2035
																							899.298	5.76144	2.90879	3.03106	6.2646	-0.5065	3.17492	7.64323	0.811284	3.51883	5.08607	12.5553	3.07819	10.2924	9.41403	9.18141	12.2084	10.9749	51.2368	4.03731	8.43598	13.7875	4.86012	21.8915	25.5883	14.9775	19.3711
																							900.361	6.13088	2.883	2.94616	6.2747	-0.72834	3.0317	7.45109	0.808712	3.36233	5.02253	12.2546	2.97017	10.5513	9.40157	9.15839	11.99	10.6708	51.215	3.99536	8.38535	13.0293	4.64989	21.0505	25.9582	14.8174	18.5438
																							901.424	6.08525	2.78866	2.98565	6.25539	-0.81393	3.04411	7.74691	0.691238	3.13559	4.95458	12.4634	2.854	10.9974	9.3274	9.32323	12.0221	10.4541	50.9913	4.0335	8.59438	12.7719	4.63616	20.9014	25.6218	14.5079	18.5215
																							902.487	5.92362	2.94091	2.85769	5.8977	-0.7922	3.05688	7.80018	0.652101	2.94889	4.87083	12.4196	2.83177	11.3118	8.97836	9.07237	11.5392	10.2012	51.25	4.08543	8.7173	12.3716	4.73703	20.8085	25.3874	14.4601	18.1599
																							903.55	5.53243	2.88286	2.71245	5.83017	-0.85395	3.13822	8.0084	0.675941	2.84763	4.81096	12.0761	3.05844	11.7239	8.41133	9.10788	11.2417	9.84872	50.9832	4.22343	8.68338	12.0658	4.60542	20.6592	24.8706	14.607	17.7751
																							904.613	5.49005	2.83212	2.5397	5.71734	-0.90486	3.30658	7.89462	0.697137	3.12326	4.76968	11.6203	2.88881	11.8325	7.82855	9.16598	11.0542	9.63045	50.5471	4.52268	8.78928	11.7792	4.6536	20.9306	24.2576	14.3185	17.479
																							905.676	5.04023	2.89038	2.46278	5.73981	-1.00419	3.35999	7.63259	0.677065	3.18249	4.62814	11.3196	2.60717	12.0457	7.74721	9.24813	10.4824	9.3167	50.9038	4.41984	8.81758	11.5878	4.45066	20.7809	23.7833	14.6693	17.2059
																							906.739	4.95765	2.57419	2.60025	6.14499	-1.02916	3.68456	7.57088	0.541936	3.23259	4.64188	11.1728	2.47702	12.0305	7.57091	9.03524	10.6351	9.28594	49.9542	4.57794	9.04347	11.5679	4.34918	21.0082	22.9592	14.4226	17.2315
																							907.802	4.80152	2.26672	2.47748	6.3296	-1.06453	3.58375	7.42929	0.51198	3.19035	4.67036	10.9229	2.23645	11.9935	7.59298	8.52862	10.53	9.30156	50.2105	4.50338	8.62267	11.4149	4.08014	20.9827	22.6793	14.403	16.8441
																							908.865	4.67418	1.88732	2.51695	6.30818	-0.95387	3.57148	7.509	0.354158	3.11552	4.64193	11.064	2.15357	12.3191	7.68732	8.1935	10.5241	9.45213	49.6725	4.48027	8.31777	11.3314	3.79821	20.8933	22.4552	14.3472	16.4738
																							909.928	4.6331	1.45942	2.39868	6.42561	-0.92738	3.66898	7.54265	0.313095	2.93742	4.44851	11.0322	2.16554	12.4662	7.78446	8.08566	10.8548	9.45507	49.87	4.55381	7.97153	11.3393	3.63102	21.1251	21.9242	14.1988	16.1048
																							910.991	4.47314	1.47121	2.38994	6.61616	-1.05188	3.26784	7.51829	0.299193	2.76715	4.63877	11.0797	2.05172	12.3956	7.78598	8.05634	11.4861	9.34561	49.7645	4.34456	7.68062	10.8917	3.42516	20.8678	21.6307	14.7591	15.26
																							912.054	4.53824	1.22441	2.31074	6.40443	-1.10365	3.16391	7.52484	0.300176	2.82043	4.57687	11.4609	2.15642	12.298	7.81315	8.38512	11.7771	9.38989	49.0906	4.44455	7.59829	10.7793	3.43973	21.0015	21.4865	14.3574	15.1029
																							913.117	4.37209	1.38144	2.31873	6.4483	-1.06818	3.14947	7.36977	0.288558	2.85766	4.54853	11.5467	2.25955	11.8256	7.77469	8.60251	11.9921	9.22051	49.0308	4.25778	7.38642	10.7384	3.41473	20.8272	21.6081	14.301	14.3584
																							914.18	4.26117	1.09376	2.33235	6.28481	-1.08028	3.12898	7.49396	0.28429	2.73426	4.5413	11.7759	2.42589	11.5844	7.71196	8.59612	11.4732	9.2102	48.3408	4.21358	7.69188	10.5566	3.35839	20.8771	21.1368	14.248	13.902
																							915.243	4.14258	1.29946	2.43335	6.61457	-1.15736	3.1137	7.48232	0.237939	2.66832	4.69474	11.9451	2.62254	11.1481	7.80222	8.44219	11.287	9.21634	47.9946	4.11408	7.88869	10.6305	3.3417	21.1011	21.1666	14.2201	13.7803
																							916.306	3.97575	1.22105	2.40794	6.74683	-1.21818	3.2499	7.43435	0.294182	2.55816	4.72736	12.074	2.44267	10.9094	8.07483	8.19641	10.5736	9.18484	47.8744	4.1655	8.07723	10.7918	3.27191	21.0986	21.0655	14.1622	13.5529
																							917.369	3.85726	1.07833	2.42358	7.06606	-1.20453	3.36486	7.61943	0.332945	2.58162	4.83278	12.3064	2.35187	10.7656	8.31218	7.88697	10.0707	9.27941	47.9146	4.12703	8.1352	10.9575	3.38851	21.4081	21.3856	14.2488	13.7005
																							918.432	3.59857	1.0717	2.53166	7.15301	-1.23113	3.45948	7.47682	0.407188	2.45779	4.88717	12.1409	2.12905	10.6505	8.5561	7.56415	9.65131	9.20256	47.7511	4.05001	8.22861	10.866	3.43453	21.2671	21.3485	14.1441	13.2741
																							919.495	3.68566	0.958548	2.61288	7.27032	-1.14232	3.44955	7.57381	0.482971	2.30625	5.48057	12.4182	2.09707	10.5915	8.67602	7.29063	9.37975	9.25062	47.6432	4.06624	8.27349	11.1173	3.67794	21.7451	21.107	14.5411	13.5049
																							920.558	3.57346	1.03163	2.65868	7.24055	-1.12568	3.34817	7.80375	0.473224	2.5911	5.45126	12.2963	1.98144	10.471	8.57439	7.3783	9.21802	9.33848	47.3182	4.11777	8.40436	11.2426	3.81606	21.6686	21.0475	14.7889	13.3425
																							921.621	3.83648	1.00746	2.72463	7.49848	-1.0477	3.0943	7.96811	0.441326	2.62943	5.5238	12.6956	2.02781	10.3223	8.52579	7.27299	9.12441	9.49284	46.6686	4.22235	8.43734	11.3326	3.98337	21.887	20.9859	14.5622	13.0966
																							922.684	3.96523	1.114	2.6201	7.42943	-1.06576	2.67523	8.07531	0.486115	2.92073	5.4693	12.9805	2.08561	10.3368	8.22959	7.29596	9.13419	9.62109	46.6606	4.2732	8.27362	11.2294	3.94657	21.6658	20.8909	14.6433	12.6797
																							923.747	4.01173	1.55018	2.54514	7.52928	-0.97102	2.36754	8.35958	0.350124	3.23964	5.43997	12.9337	2.10516	10.3959	8.10636	7.58949	8.90791	9.64066	46.5521	4.12358	8.28429	11.2719	3.91373	21.6672	20.7271	14.4697	12.2465
																							924.81	4.24513	1.80633	2.5628	7.31523	-1.01206	2.19129	8.46833	0.431229	3.34175	5.38164	13.6809	2.12353	10.5885	7.89799	7.67135	9.0551	9.8011	46.5285	4.18684	8.3414	11.3318	3.87738	21.7328	20.568	14.7066	11.8596
																							925.873	4.15498	1.99689	2.44149	7.14493	-0.9199	2.00059	8.51919	0.426896	3.24358	5.01034	13.2816	2.12234	10.8265	7.73045	7.881	9.07178	9.88374	46.7563	4.068	8.52249	11.5053	3.88248	21.645	20.4654	14.8691	11.2163
																							926.936	4.30793	1.87117	2.47727	7.20325	-0.79736	2.01418	8.55442	0.429567	3.01214	4.95985	13.2061	1.973	10.7371	7.50988	7.5719	9.42215	9.86068	46.2592	4.04626	8.4416	11.4691	3.97368	21.7901	20.089	14.8092	10.7927
																							927.999	4.2222	1.8045	2.34946	7.09399	-0.77462	2.01046	8.59765	0.475809	2.88136	4.80059	13.1275	1.96615	10.3327	7.38046	7.42182	9.22327	9.84142	46.8331	3.94039	8.39695	11.2676	4.11023	21.7091	20.0364	15.0482	10.3154
																							929.062	4.16388	1.41678	2.23763	7.13276	-0.66847	2.05423	8.63073	0.507522	2.80862	4.73093	12.9126	1.72635	10.1035	7.34573	7.21931	9.33522	9.66065	46.6736	3.92067	7.89571	11.2853	4.34764	21.5706	20.1886	14.7885	9.84395
																							930.125	4.428	1.1792	2.12508	6.95745	-0.59992	2.23426	8.56208	0.539604	2.82382	4.58887	13.2217	1.64508	9.84092	7.42174	6.96934	9.57872	9.67492	46.7979	3.84754	7.60565	11.2848	4.55196	21.2472	20.1857	14.6609	9.52442
																							931.188	4.57435	1.08599	1.98076	6.95052	-0.5266	2.45423	8.46684	0.641742	2.68925	4.3955	13.1777	1.59061	9.81436	7.51455	6.95578	9.69048	9.6798	47.1785	3.71031	7.30026	10.9828	4.51743	20.9936	20.2851	14.6374	9.03991
																							932.251	4.99934	0.953476	2.01586	6.99852	-0.39663	2.77502	8.39083	0.594599	2.68182	4.63635	13.6162	1.74493	9.7755	7.60791	6.95231	10.1031	9.78399	46.9258	3.60358	7.54132	11.0207	4.71263	21.191	20.3969	14.4205	8.804
																							933.314	5.10622	1.11003	2.0041	6.92451	-0.30839	2.95599	8.2128	0.517846	2.64894	4.49802	13.7272	1.62342	9.61649	7.4096	6.98607	10.0847	9.89873	47.0095	3.54174	7.8101	10.6219	4.95638	21.0416	20.2197	14.4889	8.58002
																							934.377	5.13819	1.35333	2.01042	6.9716	-0.30529	2.82503	8.5031	0.432653	2.62774	4.65922	13.9626	1.71814	9.44091	7.27884	7.10413	10.3143	9.89398	46.4509	3.55881	7.93604	10.324	5.16298	21.2219	20.3871	14.3262	8.48785
																							935.44	5.09145	1.75347	2.10449	6.96372	-0.31292	2.7062	8.70888	0.369573	2.62841	4.83352	14.1489	1.53953	9.22055	7.11118	7.01116	10.568	9.85468	46.1017	3.67592	7.99869	9.90564	5.31385	21.0622	20.459	14.771	8.17016
																							936.503	4.75803	1.4772	2.16249	6.62393	-0.33623	2.57821	8.75432	0.392155	2.81845	4.84057	14.0949	1.47074	9.18636	6.83951	6.88345	10.9183	9.69324	46.1733	3.73268	7.88261	9.55171	4.96407	20.7049	20.122	14.6165	7.8453
																							937.566	4.90532	1.31825	2.21653	6.75992	-0.23841	2.63043	8.68959	0.372117	2.93255	4.93469	14.091	1.18045	9.12022	6.71252	6.74206	11.3782	9.6534	45.4735	3.697	7.65873	9.67931	4.86007	21.1543	20.1354	14.5845	7.6685
																							938.629	4.76872	1.14304	2.20555	7.05031	-0.24608	2.70974	8.41763	0.301058	3.1533	4.87177	13.9489	1.06045	9.26522	6.44667	6.59397	11.3169	9.52067	45.3468	3.64722	7.45356	9.70825	4.63687	21.1044	19.9102	14.7748	7.42706
																							939.692	5.02905	1.09685	2.20598	6.95639	-0.24916	2.76936	8.40432	0.222471	2.9425	5.07622	13.7728	1.09233	9.44699	6.29085	6.66808	11.4617	9.51668	45.2763	3.68888	7.40707	9.84822	4.39493	21.3665	19.8993	14.3723	7.40347
																							940.755	4.9553	0.828903	2.18288	6.9109	-0.28262	2.82048	8.21099	0.203322	2.77074	5.39367	13.3481	0.957504	9.48022	6.12817	6.5567	11.2425	9.51321	45.2094	3.71335	7.5505	9.7424	4.28791	21.0488	19.6368	14.1059	7.32157
																							941.818	5.03257	0.564773	2.14131	6.76765	-0.30322	2.84392	8.03274	0.223899	2.83752	5.4668	12.9621	1.17731	9.69413	6.11935	6.70513	10.9199	9.42771	45.6599	3.80083	7.39956	9.79023	4.06877	21.0474	19.3255	14.0609	7.35271
																							942.881	5.18117	0.449986	2.12634	6.74414	-0.38459	2.49619	7.83912	0.275863	2.65348	5.76894	12.6356	1.23687	9.81816	6.20936	6.51644	10.6884	9.50371	45.3876	3.93962	7.31958	10.0924	4.01983	21.6153	19.1201	13.9356	7.3491
																							943.944	5.07332	0.121893	2.1016	6.75513	-0.54231	2.02128	7.58997	0.333773	3.06324	5.78364	12.0698	1.18752	10.0011	6.40907	6.59894	10.4054	9.39106	45.3702	4.0019	7.80093	10.027	3.65532	21.2818	18.7533	14.2358	7.16812
																							945.007	4.95981	0.146646	2.03898	6.65405	-0.49559	1.70467	7.74331	0.30316	2.91669	5.80099	11.9539	1.20012	10.1197	6.64792	6.79695	10.2472	9.33152	45.1059	4.07985	7.79099	10.0045	3.52722	21.444	18.7308	14.2892	7.14096
																							946.07	4.87416	0.06973	1.93943	6.73147	-0.38996	1.38403	7.90324	0.4231	2.79043	5.6371	11.6816	0.998724	10.0474	6.54956	7.17589	9.88294	9.30396	44.6179	4.11474	7.5197	9.82128	3.43319	21.1561	18.4035	14.6282	6.89034
																							947.133	4.95693	0.086676	1.95514	6.45805	-0.35327	1.39619	8.12365	0.487115	2.54657	5.28835	11.8006	1.02477	9.57168	6.62891	7.23315	9.46806	9.34829	44.2432	4.14763	7.44844	9.91198	3.39789	20.8925	18.026	15.0043	6.72203
																							948.196	4.96286	0.163208	1.87563	6.34376	-0.3942	1.52464	8.2615	0.534876	2.38298	5.03267	11.9246	0.999404	9.16025	6.53616	7.16702	9.12666	9.50915	44.1975	4.33318	7.44806	10.2533	3.46701	20.7321	17.4892	15.5596	6.57074
																							949.259	4.74789	0.227566	1.82798	6.12838	-0.51335	1.62346	8.26479	0.616665	2.31079	4.61557	11.8848	0.933345	9.06452	6.39055	7.10062	8.681	9.56776	44.4935	4.44228	7.50253	10.318	3.80137	19.6655	16.9219	15.8605	6.26773
																							950.322	4.61047	0.441691	1.68665	6.30871	-0.52436	1.5958	8.03265	0.627711	2.48069	4.42672	12.0856	0.9144	9.11366	6.20271	6.74545	8.50631	9.55757	44.455	4.67851	7.51422	10.778	4.1586	19.8625	16.6738	15.9128	6.20681
																							951.385	4.57718	0.592867	1.58245	6.34374	-0.52051	1.49245	7.74625	0.576375	2.49638	4.07102	12.2275	0.782668	8.94022	6.0156	6.85614	8.13685	9.45967	44.5225	4.78082	7.8285	10.7554	4.4684	19.6836	16.6186	15.935	6.07872
																							952.448	4.44668	0.962718	1.60979	6.3338	-0.56081	1.56649	7.3551	0.606027	2.46779	3.96786	12.7428	0.837	8.98621	5.87533	6.77802	8.13188	9.38208	44.1206	4.71938	7.92208	10.8085	4.74858	19.4933	16.5118	15.6392	6.14264
																							953.511	4.37075	1.22806	1.52404	6.61673	-0.58509	1.77097	7.11473	0.57307	2.46242	3.91189	13.0659	0.783111	8.93519	5.71721	6.90552	8.00275	9.36188	43.9998	4.8791	8.08074	10.7997	4.70382	19.8547	16.2568	15.4662	6.43311
																							954.574	4.20043	1.34029	1.47835	6.37733	-0.5751	1.95772	6.90951	0.534114	2.56257	4.06898	13.0633	0.846168	9.04157	5.61715	7.26066	8.01425	9.29386	43.8736	4.81343	8.30057	10.4714	4.48171	19.3202	16.2251	15.3515	6.4464
																							955.637	4.34226	1.25447	1.45379	6.60416	-0.65434	2.11377	6.92005	0.491723	2.49348	4.02703	13.157	0.843717	9.21481	5.5004	7.35037	8.38996	9.44247	43.7527	4.8694	8.15957	10.6542	4.25825	19.7974	16.1039	15.0446	6.81281
																							956.7	4.38859	1.0508	1.63724	6.448	-0.688	1.85246	7.00215	0.408123	2.5053	3.92611	12.9801	0.860773	9.11063	5.39735	7.65966	8.43425	9.29937	43.5994	4.70262	8.20161	10.2832	3.99093	19.6076	15.6791	14.915	6.89643
																							957.763	4.59939	1.09245	1.76473	6.16866	-0.75199	1.72608	6.95193	0.444102	2.37717	3.99841	12.6293	0.979988	9.11761	5.33784	7.66754	8.84184	9.08654	43.7797	4.53638	7.98685	10.0656	3.96075	19.5197	15.4453	14.6366	6.98369
																							958.826	4.72113	1.01993	1.92203	6.18944	-0.74584	1.66966	7.4457	0.417755	2.53102	4.24558	12.0534	1.10174	9.04653	5.30544	7.36244	9.1167	8.95084	43.6214	4.35256	7.99878	9.89828	4.03328	19.3521	15.1008	14.2277	6.98972
																							959.889	4.61474	0.960085	1.95903	6.25593	-0.74685	1.56173	7.37784	0.417808	2.30561	4.44982	11.7633	1.01999	8.94322	5.35555	7.23298	8.97303	8.79646	43.8595	4.36018	7.72146	9.48168	4.04976	19.0689	15.0366	14.5636	6.87247
																							960.952	4.8065	1.26643	1.97597	6.50607	-0.77133	1.63936	7.50807	0.415313	2.2226	4.63198	11.3128	0.827818	8.95397	5.36931	7.15109	9.21997	8.9433	43.6781	4.57057	7.62064	9.37874	4.04894	19.4275	14.6646	14.2134	7.02251
																							962.015	4.79734	1.22488	2.03959	6.83521	-0.80121	1.66545	7.59115	0.423094	2.093	4.78239	11.3758	0.817154	9.05716	5.45925	6.9866	9.16623	8.85165	43.9286	4.60494	7.83197	8.97572	3.73059	19.2194	14.3967	14.4677	7.02112
																							963.078	4.70333	1.47922	2.01927	7.16967	-0.83222	1.74257	7.53635	0.338494	1.98849	4.76068	11.329	1.00139	9.01768	5.35676	7.0377	9.65901	8.84846	43.9012	4.78858	7.7572	8.84044	3.56078	19.0743	14.1349	13.9032	7.00415
																							964.141	4.62579	1.48568	1.94851	7.61087	-0.8214	1.7274	7.51879	0.26486	2.12636	4.77542	11.4058	1.13141	9.08661	5.3328	7.00616	9.92515	8.84014	44.12	4.70266	7.42675	8.61562	3.51386	19.2506	14.0646	13.8149	6.84035
																							965.204	4.3778	1.50197	1.82331	7.72551	-0.86821	1.88396	7.36623	0.23429	2.28262	4.53988	11.6703	1.20259	9.07119	5.42242	7.22529	10.2516	8.80475	43.8878	4.69308	7.11161	8.46265	3.44371	19.0584	14.0161	13.9888	6.80637
																							966.267	4.16756	1.40111	1.65152	7.33007	-0.83816	1.99777	7.48702	0.276836	2.35771	4.35866	11.4383	1.07226	9.16732	5.4254	7.36556	10.6063	8.80378	43.7548	4.64889	6.85887	8.56774	3.53907	19.3255	13.9713	13.7658	6.78042
																							967.33	3.9086	1.18528	1.4609	7.04167	-0.84955	1.92798	7.54075	0.306175	2.2875	4.38929	11.1245	0.981253	9.38635	5.47262	7.19901	10.3558	8.8108	43.6323	4.35062	6.74875	8.32911	3.62126	18.8048	13.9578	14.0263	6.65764
																							968.393	3.9682	1.16959	1.34951	6.54078	-0.7639	1.92383	7.7051	0.37374	2.20299	4.0215	11.025	0.713129	9.67302	5.45961	7.24199	10.3243	8.85226	43.0841	4.42439	6.85365	8.24655	3.73959	18.6134	13.9724	13.6366	6.79404
																							969.456	3.99403	1.14919	1.36344	5.97908	-0.6332	1.89468	7.92167	0.46395	2.19336	4.04828	10.9883	0.613051	9.44039	5.59396	7.21732	10.0151	8.93406	43.084	4.41407	7.15042	8.20829	3.78497	18.3564	13.8439	13.9015	6.80408
																							970.519	4.01983	1.1417	1.43073	5.57235	-0.70154	1.81152	7.93457	0.490449	2.22491	3.95815	10.921	0.528323	9.19963	5.70467	6.96209	10.1129	8.80156	42.7202	4.3487	7.22521	8.14832	3.66328	18.0599	13.6077	13.7779	6.96918
																							971.582	3.99598	1.10474	1.45057	5.25846	-0.67051	1.81256	8.20444	0.452604	2.51374	4.20257	11.0261	0.702197	9.02849	5.85292	6.75677	10.188	8.71217	42.8431	4.343	7.4187	7.97672	3.48318	18.0823	13.2832	13.8074	6.91297
																							972.645	3.77407	1.08977	1.5179	4.99457	-0.67893	1.81761	8.23505	0.500735	2.92849	4.15622	10.8834	0.577013	8.92684	5.7929	6.47534	9.95378	8.64657	43.1231	4.3685	7.57673	7.49838	3.15345	17.4225	13.1677	14.0052	6.72742
																							973.708	3.68317	1.14793	1.45028	5.02489	-0.64273	1.83615	8.41657	0.566766	3.13501	4.09604	10.8679	0.694789	8.83997	5.59057	6.12816	9.78355	8.55412	42.8583	4.55542	7.73201	7.35485	2.99126	17.9512	13.4001	13.8681	6.86825
																							974.771	3.60796	1.20216	1.41171	4.78455	-0.62348	1.89593	8.65193	0.615492	3.18332	4.23541	10.8184	0.688748	8.92661	5.46863	5.96477	9.40363	8.52613	42.8145	4.69529	7.72883	7.15331	2.79374	17.5996	13.2331	14.0429	6.88785
																							975.834	3.71489	1.38652	1.32245	4.80633	-0.53599	1.98093	8.74648	0.592304	2.93777	4.43762	10.8988	0.791327	8.97071	5.28966	5.65452	9.26255	8.4774	42.6847	4.71318	8.04192	7.10633	2.75749	17.5601	13.546	14.1358	6.88539
																							976.897	3.75896	1.45664	1.16061	4.61395	-0.36436	1.85232	9.16708	0.590994	2.72985	4.5068	10.5878	0.892752	9.13114	5.2611	5.61552	9.55754	8.6683	42.557	4.74813	8.08642	7.12354	2.88072	17.186	13.4481	13.8799	6.92328
																							977.96	3.74203	1.35887	1.15477	4.7394	-0.24644	1.6006	9.25226	0.518468	2.34851	4.61804	10.4083	0.935434	9.0767	5.33215	5.50983	9.53091	8.66874	42.477	4.66087	8.02857	7.05337	2.82907	16.8517	13.2914	13.7894	6.94096
																							979.023	3.72221	1.40294	1.15468	4.96938	-0.1793	1.71629	9.31749	0.527179	2.13996	4.59794	10.2999	1.00702	9.04544	5.18348	5.52763	9.61765	8.79917	42.1022	4.64161	7.68336	7.03669	2.89383	16.8527	13.4147	13.8997	6.80317
																							980.086	3.86102	1.41604	1.15763	4.81316	-0.14114	1.8769	9.41507	0.536795	2.30126	4.49757	10.2441	1.08623	9.00457	5.11531	5.62352	9.40402	8.80368	42.6228	4.52596	7.18778	6.85292	2.79891	16.2759	13.0148	13.9388	6.47623
																							981.149	3.9815	1.69393	1.22441	4.73997	-0.261	1.84701	9.23244	0.463538	2.38038	4.33615	10.6068	1.41343	8.89471	5.09875	5.79634	9.30183	8.76648	42.1074	4.3677	6.90846	6.77272	2.65973	15.8117	13.4956	14.6167	6.21039
																							982.212	4.2111	1.67643	1.2716	4.70094	-0.22132	1.91077	9.23952	0.366843	2.42302	4.38097	10.7185	1.3638	8.91961	5.21407	6.00851	9.15264	8.67263	42.3209	4.37983	6.60247	6.7425	2.6984	15.6047	13.0023	14.8617	5.83288
																							983.275	4.37667	1.71461	1.38334	4.84581	-0.35661	2.08931	9.21449	0.248668	2.47336	4.28479	11.1903	1.37945	9.02939	5.3639	6.07623	8.72394	8.67971	42.3582	4.24174	6.47694	6.82798	2.59814	15.3801	12.834	14.7855	5.47964
																							984.338	4.67783	1.7768	1.33947	5.18966	-0.33382	2.14805	9.20017	0.255879	2.61305	4.32321	11.4428	1.4824	9.2203	5.38242	6.21978	8.42842	8.50527	41.7198	4.20475	6.51059	6.86007	2.57047	15.4066	12.9281	14.9718	5.22848
																							985.401	4.9943	1.6968	1.38956	5.13955	-0.36037	2.24591	9.74932	0.218388	2.68421	4.6194	11.4299	1.76444	9.25802	5.50789	6.60649	8.13022	8.309	42.2079	4.21381	6.56846	6.89672	2.48223	15.5488	12.5104	14.3665	4.98304
																							986.464	4.97193	1.65352	1.46772	5.29334	-0.47135	2.25906	9.62261	0.281856	2.7663	4.6929	11.2633	1.83463	9.21143	5.54501	6.33746	7.75436	8.35297	41.5662	4.40233	6.92628	7.05068	2.34693	15.4116	12.6808	14.5529	4.90135
																							987.527	5.07813	1.37958	1.5205	5.38791	-0.38835	2.32047	10.0681	0.288558	2.5608	4.83292	11.5645	2.01034	9.16931	5.59693	6.64278	7.33312	8.30529	41.9259	4.36834	6.90531	6.91855	2.39653	15.5172	12.7344	14.2369	4.7872
																							988.59	4.84368	1.10336	1.71461	5.66605	-0.37222	2.27344	9.93825	0.292632	2.3347	4.84792	11.6465	2.11639	9.10733	5.6459	6.41787	7.29487	8.37863	41.664	4.29617	7.1922	6.93717	2.48992	15.64	13.0474	13.9968	4.77639
																							989.653	4.70022	0.988025	1.73339	6.14322	-0.42606	2.20744	9.92929	0.303286	2.23553	4.55781	11.291	2.30303	8.84543	5.52686	6.60439	7.25765	8.37299	41.0682	4.13003	7.10531	6.78377	2.66441	15.8372	12.8503	14.0959	4.70869
																							990.716	4.22182	0.94959	1.6907	6.07213	-0.42504	1.99519	9.98848	0.244953	2.18553	4.16342	11.257	2.28398	8.90172	5.57737	6.38364	7.55356	8.32299	41.049	4.03888	7.17453	6.6472	2.77767	16.0906	12.9011	13.7447	4.72672
																							991.779	3.93313	0.793619	1.74016	6.36206	-0.39172	1.82258	9.97484	0.26206	1.9815	3.9655	11.175	2.18069	8.91571	5.60062	5.9166	7.83802	8.23366	40.3092	3.821	7.36005	6.5216	2.72408	16.1737	12.8724	14.2432	4.78563
																							992.842	3.65921	0.661637	1.66975	6.20711	-0.39395	1.74415	10.1853	0.241068	1.97243	3.80494	11.155	2.04681	8.8206	5.70972	5.69757	8.01426	8.16249	40.3655	3.85953	7.26318	6.39429	2.81766	16.1495	12.9517	14.2376	4.77991
																							993.905	3.50703	0.661698	1.66967	6.32245	-0.44434	1.81026	9.80335	0.343474	2.09216	3.6385	11.3947	2.10804	8.95778	5.68098	5.48485	8.37472	8.15776	40.258	3.90135	7.09065	6.22638	2.76715	16.2405	13.43	14.2426	4.87689
																							994.968	3.51045	0.64089	1.5968	6.32352	-0.53063	1.70428	9.83031	0.366171	2.36537	3.52029	11.2468	1.88651	8.62814	5.67982	5.62735	8.62092	8.25794	39.5675	4.06165	6.8377	6.11368	2.82012	15.8564	13.3548	14.3278	4.86144
																							996.031	3.43556	0.783784	1.45812	6.54532	-0.54658	1.56724	9.62008	0.434659	2.52463	3.3726	11.4285	1.87402	8.45812	5.82564	5.61313	8.47478	8.41388	39.4567	4.21969	7.00502	6.24701	2.94322	15.8946	13.8416	14.3293	5.02818
																							997.094	3.40087	1.02235	1.54229	6.72486	-0.51684	1.43733	9.58498	0.479004	2.64181	3.23596	11.2957	1.73755	8.22123	5.81297	5.85952	8.53476	8.55657	38.7206	4.32666	6.95104	6.33831	3.0115	15.5496	13.591	14.672	5.18427
																							998.157	3.48612	1.05297	1.5218	6.8611	-0.45261	1.32861	9.72712	0.517514	2.53047	3.21643	11.028	1.73634	7.89693	5.81942	6.08037	8.53317	8.64183	38.5046	4.49168	6.98669	6.37475	3.04512	15.1473	13.4412	14.5647	5.23073
																							999.22	3.75317	1.23985	1.62331	6.92866	-0.48254	1.37021	9.39358	0.638508	2.70158	3.36801	10.7778	1.631	7.82392	5.83331	6.43977	8.77723	8.7824	38.5879	4.6766	6.9856	6.36077	3.14213	15.0181	13.3386	14.7067	5.46211
																							1000.28	3.77892	1.22633	1.53825	7.33768	-0.28451	1.29421	9.63331	0.639699	2.61946	3.34487	10.4778	1.51538	7.93818	5.73287	6.29962	9.00665	8.74722	38.6503	4.56448	6.94232	6.36799	3.09803	14.618	12.9768	14.9727	5.58933
[truncated: 6 more columns]

## Sheet: SI Fig 3
		SI Fig 3c		Dynamic Mechanical Testing - Rheology
				DCHMOE15		HAMC		MC		Chitosan
			Unit: Pa	G'	G"	G'	G"	G'	G"	G'	G"
			mean	91.4545	17.0219	335.219	175.465	83.1951	118.427	34.264	16.7803
			standard deviation	1.50317	0.163459	13.9033	1.49665	4.71316	2.00326	1.86777	0.611448
			n	60	60	240	240	196	196	240	240

[truncated: 11 more sheets: SI Fig 5, SI Fig 6, SI Fig 7, SI Fig 11, SI Fig 12, SI Fig 13, SI Fig 14, SI Fig 15, SI Fig 17, SI Fig 18, SI Fig 19]
